# Supplementary material for: Diiodido(2,3,5,6-tetrapyridin-2-yl­pyrazine-κ3 N 2,N 1,N 6)zinc(II)
Source: Acta Crystallogr Sect E Struct Rep Online. 2010 Nov 20;66(Pt 12):m1600–1. doi: 10.1107/S1600536810046842 (PMC3011793; doi:10.1107/S1600536810046842)
Supplement: Supplementary file 1 [file e-66-m1600-sup1.cif]

##############################################################################
###                                                                        ###
###        Electronic paper (Acta Crystallographica Section E)             ###
###                                                                        ###
##############################################################################
#                                                                            #
# This CIF contains the data in a paper accepted for publication in Acta     #
# Crystallographica Section E. It conforms to the requirements of Notes      #
# for Authors for Section E, and has been peer reviewed under the auspices   #
# of the IUCr Commission on Journals.                                        #
#                                                                            #
# Full details of the Crystallographic Information File format               #
# are given in the paper "The Crystallographic Information File (CIF):       #
# a New Standard Archive File for Crystallography" by S. R. Hall, F. H.      #
# Allen and I. D. Brown [Acta Cryst. (1991), A47, 655-685].                  #
#                                                                            #
# The current version of the core CIF dictionary is obtainable from          #
# ftp://ftp.iucr.org/pub/cif_core.dic. The current version number is 2.4.    #
#                                                                            #
# Software is freely available for graphical display of the structure(s) in  #
# this CIF.  For information consult the CIF home page http://www.iucr.org/  #
# cif/home.html                                                              #
#                                                                            #
# This file may be used for bona fide research purposes within the           #
# scientific community so long as proper attribution is given to the journal # 
# article from which it was obtained.                                        #
#                                                                            #
##############################################################################
                                             
data_I
_audit_creation_method     SHELXL-97
_chemical_name_systematic
;
Diiodido(2,3,5,6-tetrapyridin-2-ylpyrazine-
\k^3^<i>N</i>^2^,<i>N</i>^1^,<i>N</i>^6^)zinc(II)
;
_chemical_name_common     ?
_chemical_formula_moiety     'C24 H16 I2 N6 Zn'
_chemical_formula_sum     'C24 H16 I2 N6 Zn'
_chemical_formula_iupac     '[Zn I2 (C24 H16 N6)]'
_chemical_formula_weight     707.60
_chemical_melting_point     ?
_symmetry_cell_setting     triclinic
_symmetry_space_group_name_H-M     'P -1'
_symmetry_space_group_name_Hall     '-P 1'
loop_
    _symmetry_equiv_pos_as_xyz
    'x, y, z'
    '-x, -y, -z'
_cell_length_a     10.659(2)
_cell_length_b     10.770(2)
_cell_length_c     12.277(3)
_cell_angle_alpha     64.31(3)
_cell_angle_beta     82.41(3)
_cell_angle_gamma     77.71(3)
_cell_volume     1239.7(6)
_cell_formula_units_Z     2
_cell_measurement_reflns_used     14023
_cell_measurement_theta_min     2.16
_cell_measurement_theta_max     29.16
_cell_measurement_temperature     120(2)
_exptl_crystal_description     Block
_exptl_crystal_colour     Yellow
_exptl_crystal_size_max     0.49
_exptl_crystal_size_mid     0.35
_exptl_crystal_size_min     0.30
_exptl_crystal_density_diffrn     1.895
_exptl_crystal_density_meas     ?
_exptl_crystal_density_method     'not measured'
_exptl_crystal_F_000     676
_exptl_absorpt_coefficient_mu     3.504
_exptl_absorpt_correction_type     multi-scan
_exptl_absorpt_process_details     '(SADABS; Bruker, 1998)'
_exptl_absorpt_correction_T_min     0.240
_exptl_absorpt_correction_T_max     0.352
_exptl_special_details
;
;
_diffrn_ambient_temperature     120(2)
_diffrn_radiation_type     MoK\a
_diffrn_radiation_wavelength     0.71073
_diffrn_radiation_source     'fine-focus sealed tube'
_diffrn_radiation_monochromator     graphite
_diffrn_measurement_device_type     'Bruker SMART CCD'
_diffrn_measurement_method     'phi and omega scans'
_diffrn_detector_area_resol_mean     ?
_diffrn_reflns_number     14023
_diffrn_reflns_av_R_equivalents     0.0481
_diffrn_reflns_av_sigmaI/netI     0.0340
_diffrn_reflns_theta_min     2.16
_diffrn_reflns_theta_max     29.16
_diffrn_reflns_theta_full     29.16
_diffrn_measured_fraction_theta_max     0.989
_diffrn_measured_fraction_theta_full     0.989
_diffrn_reflns_limit_h_min     -14
_diffrn_reflns_limit_h_max     14
_diffrn_reflns_limit_k_min     -14
_diffrn_reflns_limit_k_max     13
_diffrn_reflns_limit_l_min     -16
_diffrn_reflns_limit_l_max     16
_diffrn_standards_number     0
_diffrn_standards_interval_count     ?
_diffrn_standards_interval_time     ?
_diffrn_standards_decay_%     ?
_refine_special_details
;
Refinement of <i>F</i>^2^ against ALL reflections. The weighted <i>R</i>-factor
<i>wR</i> and goodness of fit <i>S</i> are based on <i>F</i>^2^, conventional
<i>R</i>-factors <i>R</i> are based on <i>F</i>, with <i>F</i> set to zero for
negative <i>F</i>^2^. The threshold expression of <i>F</i>^2^ >
\s(<i>F</i>^2^) is used only for calculating <i>R</i>-factors(gt) <i>etc</i>.
and is not relevant to the choice of reflections for refinement.
<i>R</i>-factors based on <i>F</i>^2^ are statistically about twice as large
as those based on <i>F</i>, and <i>R</i>- factors based on ALL data will be
even larger.
;
_reflns_number_total     6625
_reflns_number_gt     6259
_reflns_threshold_expression     I>2\s(I)
_refine_ls_structure_factor_coef     Fsqd
_refine_ls_matrix_type     full
_refine_ls_R_factor_all     0.0396
_refine_ls_R_factor_gt     0.0372
_refine_ls_wR_factor_gt     0.0954
_refine_ls_wR_factor_ref     0.0970
_refine_ls_goodness_of_fit_ref     1.106
_refine_ls_restrained_S_all     1.106
_refine_ls_number_reflns     6625
_refine_ls_number_parameters     298
_refine_ls_number_restraints     0
_refine_ls_hydrogen_treatment     constr
_refine_ls_weighting_scheme     calc
_refine_ls_weighting_details
         'calc w=1/[\s^2^(Fo^2^)+(0.0526P)^2^+2.2743P] where P=(Fo^2^+2Fc^2^)/3'
_atom_sites_solution_hydrogens     geom
_atom_sites_solution_primary     direct
_atom_sites_solution_secondary     difmap
_refine_ls_shift/su_max     0.018
_refine_ls_shift/su_mean     0.001
_refine_diff_density_max     2.472
_refine_diff_density_min     -2.648
_refine_ls_extinction_method     none
_refine_ls_extinction_coef     ?
loop_
    _atom_type_symbol
    _atom_type_description
    _atom_type_scat_dispersion_real
    _atom_type_scat_dispersion_imag
    _atom_type_scat_source
    'C' 'C' 0.0033 0.0016
                         'International Tables Vol C Tables 4.2.6.8 and 6.1.1.4'
    'H' 'H' 0.0000 0.0000
                         'International Tables Vol C Tables 4.2.6.8 and 6.1.1.4'
    'N' 'N' 0.0061 0.0033
                         'International Tables Vol C Tables 4.2.6.8 and 6.1.1.4'
    'Zn' 'Zn' 0.2839 1.4301
                         'International Tables Vol C Tables 4.2.6.8 and 6.1.1.4'
    'I' 'I' -0.4742 1.8119
                         'International Tables Vol C Tables 4.2.6.8 and 6.1.1.4'
_computing_data_collection     'SMART (Bruker, 1998)'
_computing_cell_refinement     'SAINT (Bruker, 1998)'
_computing_data_reduction     'SAINT (Bruker, 1998)'
_computing_structure_solution     'SHELXTL (Sheldrick, 2008)'
_computing_structure_refinement     'SHELXTL (Sheldrick, 2008)'
_computing_molecular_graphics     'ORTEP-3 (Farrugia, 1997)'
_computing_publication_material     'WinGX (Farrugia, 1999)'
loop_
    _atom_site_type_symbol
    _atom_site_label
    _atom_site_fract_x
    _atom_site_fract_y
    _atom_site_fract_z
    _atom_site_U_iso_or_equiv
    _atom_site_adp_type
    _atom_site_calc_flag
    _atom_site_refinement_flags
    _atom_site_occupancy
    _atom_site_disorder_assembly
    _atom_site_disorder_group
    C C1 0.3744(3) 0.1483(4) 0.0215(3) 0.0246(6) Uani d . 1 . .
    H H1 0.4559 0.1099 0.0521 0.029 Uiso calc R 1 . .
    C C2 0.3592(3) 0.1816(4) -0.0992(3) 0.0256(6) Uani d . 1 . .
    H H2 0.4278 0.1627 -0.1481 0.031 Uiso calc R 1 . .
    C C3 0.2382(3) 0.2439(3) -0.1441(3) 0.0207(6) Uani d . 1 . .
    H H3 0.2249 0.2688 -0.2249 0.025 Uiso calc R 1 . .
    C C4 0.1365(3) 0.2695(3) -0.0691(3) 0.0182(5) Uani d . 1 . .
    H H4 0.0556 0.3145 -0.0991 0.022 Uiso calc R 1 . .
    C C5 0.1587(3) 0.2263(3) 0.0522(3) 0.0147(5) Uani d . 1 . .
    C C6 0.0586(3) 0.2431(3) 0.1435(3) 0.0141(5) Uani d . 1 . .
    C C7 -0.0751(3) 0.2860(3) 0.1297(3) 0.0154(5) Uani d . 1 . .
    C C8 -0.1455(3) 0.2681(3) 0.0417(3) 0.0168(5) Uani d . 1 . .
    C C9 -0.2477(3) 0.3674(4) -0.0189(4) 0.0291(7) Uani d . 1 . .
    H H9 -0.2744 0.4490 -0.0073 0.035 Uiso calc R 1 . .
    C C10 -0.3089(4) 0.3413(5) -0.0977(4) 0.0403(10) Uani d . 1 . .
    H H10 -0.3775 0.4058 -0.1408 0.048 Uiso calc R 1 . .
    C C11 -0.2661(4) 0.2169(5) -0.1112(4) 0.0355(9) Uani d . 1 . .
    H H11 -0.3056 0.1970 -0.1635 0.043 Uiso calc R 1 . .
    C C12 -0.1640(3) 0.1237(4) -0.0453(3) 0.0231(6) Uani d . 1 . .
    H H12 -0.1363 0.0403 -0.0539 0.028 Uiso calc R 1 . .
    C C13 0.2711(3) 0.0708(4) 0.5572(3) 0.0222(6) Uani d . 1 . .
    H H13 0.3598 0.0421 0.5554 0.027 Uiso calc R 1 . .
    C C14 0.2053(3) 0.0432(4) 0.6687(3) 0.0243(6) Uani d . 1 . .
    H H14 0.2493 -0.0019 0.7400 0.029 Uiso calc R 1 . .
    C C15 0.0730(3) 0.0842(4) 0.6715(3) 0.0231(6) Uani d . 1 . .
    H H15 0.0267 0.0650 0.7450 0.028 Uiso calc R 1 . .
    C C16 0.0100(3) 0.1546(3) 0.5628(3) 0.0193(5) Uani d . 1 . .
    H H16 -0.0786 0.1835 0.5624 0.023 Uiso calc R 1 . .
    C C17 0.0834(3) 0.1805(3) 0.4550(3) 0.0152(5) Uani d . 1 . .
    C C18 0.0266(3) 0.2466(3) 0.3346(3) 0.0143(5) Uani d . 1 . .
    C C19 -0.0955(3) 0.3294(3) 0.3007(3) 0.0150(5) Uani d . 1 . .
    C C20 -0.1726(3) 0.4133(3) 0.3629(3) 0.0146(5) Uani d . 1 . .
    C C21 -0.3050(3) 0.4520(3) 0.3513(3) 0.0161(5) Uani d . 1 . .
    H H21 -0.3472 0.4211 0.3085 0.019 Uiso calc R 1 . .
    C C22 -0.3724(3) 0.5377(3) 0.4050(3) 0.0180(5) Uani d . 1 . .
    H H22 -0.4607 0.5672 0.3972 0.022 Uiso calc R 1 . .
    C C23 -0.3068(3) 0.5785(3) 0.4703(3) 0.0200(6) Uani d . 1 . .
    H H23 -0.3504 0.6345 0.5084 0.024 Uiso calc R 1 . .
    C C24 -0.1741(3) 0.5343(3) 0.4782(3) 0.0216(6) Uani d . 1 . .
    H H24 -0.1305 0.5611 0.5230 0.026 Uiso calc R 1 . .
    N N1 0.2767(2) 0.1693(3) 0.0955(2) 0.0184(5) Uani d . 1 . .
    N N2 -0.1032(2) 0.1480(3) 0.0301(2) 0.0172(5) Uani d . 1 . .
    N N3 0.1029(2) 0.2183(3) 0.2492(2) 0.0140(4) Uani d . 1 . .
    N N4 -0.1457(2) 0.3385(3) 0.2030(2) 0.0158(4) Uani d . 1 . .
    N N5 0.2114(2) 0.1371(3) 0.4525(2) 0.0172(5) Uani d . 1 . .
    N N6 -0.1068(2) 0.4546(3) 0.4237(3) 0.0187(5) Uani d . 1 . .
    Zn Zn1 0.30085(3) 0.13103(3) 0.28390(3) 0.01425(8) Uani d . 1 . .
    I I1 0.373663(19) -0.137621(19) 0.369751(17) 0.01892(7) Uani d . 1 . .
    I I2 0.48284(2) 0.27145(2) 0.23922(2) 0.02865(7) Uani d . 1 . .
loop_
    _atom_site_aniso_label
    _atom_site_aniso_U_11
    _atom_site_aniso_U_22
    _atom_site_aniso_U_33
    _atom_site_aniso_U_12
    _atom_site_aniso_U_13
    _atom_site_aniso_U_23
    C1 0.0166(14) 0.0320(17) 0.0233(15) 0.0029(12) 0.0006(11) -0.0136(13)
    C2 0.0217(15) 0.0316(17) 0.0224(15) -0.0029(13) 0.0067(12) -0.0133(13)
    C3 0.0238(15) 0.0206(13) 0.0167(13) -0.0053(11) 0.0002(11) -0.0065(11)
    C4 0.0173(13) 0.0208(13) 0.0147(12) -0.0013(10) -0.0012(10) -0.0066(10)
    C5 0.0115(11) 0.0157(12) 0.0170(12) -0.0004(9) -0.0001(9) -0.0079(10)
    C6 0.0125(12) 0.0164(12) 0.0153(12) 0.0006(9) -0.0029(9) -0.0092(10)
    C7 0.0121(12) 0.0170(12) 0.0189(13) 0.0017(9) -0.0045(10) -0.0101(10)
    C8 0.0129(12) 0.0209(13) 0.0177(13) 0.0024(10) -0.0052(10) -0.0103(11)
    C9 0.0224(15) 0.0323(17) 0.0384(19) 0.0111(13) -0.0165(14) -0.0231(15)
    C10 0.0318(19) 0.048(2) 0.051(2) 0.0170(17) -0.0308(19) -0.033(2)
    C11 0.038(2) 0.044(2) 0.037(2) 0.0005(17) -0.0191(17) -0.0266(18)
    C12 0.0244(15) 0.0249(15) 0.0244(15) -0.0054(12) -0.0013(12) -0.0141(12)
    C13 0.0166(13) 0.0302(16) 0.0211(14) 0.0069(11) -0.0084(11) -0.0148(12)
    C14 0.0257(16) 0.0253(15) 0.0206(14) 0.0048(12) -0.0095(12) -0.0101(12)
    C15 0.0252(15) 0.0259(15) 0.0160(13) 0.0011(12) -0.0007(11) -0.0092(12)
    C16 0.0150(12) 0.0229(14) 0.0200(14) -0.0003(11) -0.0001(10) -0.0106(11)
    C17 0.0128(12) 0.0173(12) 0.0177(13) 0.0024(9) -0.0031(10) -0.0107(10)
    C18 0.0104(11) 0.0168(12) 0.0183(13) -0.0003(9) -0.0016(9) -0.0104(10)
    C19 0.0101(11) 0.0186(12) 0.0190(13) 0.0018(9) -0.0027(9) -0.0119(10)
    C20 0.0116(11) 0.0167(12) 0.0155(12) 0.0025(9) -0.0028(9) -0.0082(10)
    C21 0.0095(11) 0.0190(12) 0.0196(13) 0.0000(10) -0.0021(9) -0.0088(11)
    C22 0.0103(11) 0.0191(13) 0.0224(13) -0.0003(10) 0.0021(10) -0.0085(11)
    C23 0.0206(14) 0.0201(13) 0.0210(14) 0.0005(11) 0.0016(11) -0.0127(11)
    C24 0.0174(14) 0.0262(15) 0.0272(15) 0.0033(11) -0.0054(11) -0.0186(13)
    N1 0.0124(11) 0.0227(12) 0.0179(11) 0.0028(9) -0.0029(9) -0.0087(10)
    N2 0.0171(11) 0.0189(11) 0.0179(11) -0.0017(9) -0.0026(9) -0.0100(9)
    N3 0.0077(9) 0.0180(11) 0.0169(11) 0.0026(8) -0.0019(8) -0.0098(9)
    N4 0.0119(10) 0.0169(11) 0.0208(12) 0.0015(8) -0.0042(9) -0.0108(9)
    N5 0.0136(11) 0.0214(11) 0.0179(11) 0.0033(9) -0.0045(9) -0.0113(10)
    N6 0.0127(11) 0.0233(12) 0.0245(13) 0.0018(9) -0.0044(9) -0.0154(10)
    Zn1 0.00936(14) 0.01684(15) 0.01719(16) 0.00192(11) -0.00304(11)
                                                                    -0.00892(12)
    I1 0.02016(11) 0.01584(10) 0.02007(10) 0.00168(7) -0.00295(7) -0.00848(7)
    I2 0.02559(12) 0.02774(12) 0.03527(13) -0.01186(9) -0.00476(9) -0.01144(10)
_geom_special_details
;
All e.s.d.'s (except the e.s.d. in the dihedral angle between two l.s. planes)
are estimated using the full covariance matrix. The cell e.s.d.'s are taken
into account individually in the estimation of e.s.d.'s in distances, angles
and torsion angles; correlations between e.s.d.'s in cell parameters are only
used when they are defined by crystal symmetry. An approximate (isotropic)
treatment of cell e.s.d.'s is used for estimating e.s.d.'s involving l.s.
planes.
;
loop_
    _geom_bond_atom_site_label_1
    _geom_bond_atom_site_label_2
    _geom_bond_site_symmetry_2
    _geom_bond_distance
    _geom_bond_publ_flag
    C1 N1 . 1.337(4) ?
    C1 C2 . 1.389(5) ?
    C1 H1 . 0.9300 ?
    C2 C3 . 1.384(5) ?
    C2 H2 . 0.9300 ?
    C3 C4 . 1.389(4) ?
    C3 H3 . 0.9300 ?
    C4 C5 . 1.391(4) ?
    C4 H4 . 0.9300 ?
    C5 N1 . 1.344(4) ?
    C5 C6 . 1.485(4) ?
    C6 N3 . 1.336(4) ?
    C6 C7 . 1.410(4) ?
    C7 N4 . 1.332(4) ?
    C7 C8 . 1.492(4) ?
    C8 N2 . 1.339(4) ?
    C8 C9 . 1.383(4) ?
    C9 C10 . 1.386(5) ?
    C9 H9 . 0.9300 ?
    C10 C11 . 1.394(6) ?
    C10 H10 . 0.9300 ?
    C11 C12 . 1.382(5) ?
    C11 H11 . 0.9300 ?
    C12 N2 . 1.337(4) ?
    C12 H12 . 0.9300 ?
    C13 N5 . 1.339(4) ?
    C13 C14 . 1.392(5) ?
    C13 H13 . 0.9300 ?
    C14 C15 . 1.385(5) ?
    C14 H14 . 0.9300 ?
    C15 C16 . 1.396(4) ?
    C15 H15 . 0.9300 ?
    C16 C17 . 1.393(4) ?
    C16 H16 . 0.9300 ?
    C17 N5 . 1.346(4) ?
    C17 C18 . 1.483(4) ?
    C18 N3 . 1.341(4) ?
    C18 C19 . 1.411(4) ?
    C19 N4 . 1.334(4) ?
    C19 C20 . 1.481(4) ?
    C20 N6 . 1.345(4) ?
    C20 C21 . 1.391(4) ?
    C21 C22 . 1.387(4) ?
    C21 H21 . 0.9300 ?
    C22 C23 . 1.382(4) ?
    C22 H22 . 0.9300 ?
    C23 C24 . 1.395(4) ?
    C23 H23 . 0.9300 ?
    C24 N6 . 1.344(4) ?
    C24 H24 . 0.9300 ?
    Zn1 N1 . 2.207(3) y
    Zn1 N3 . 2.137(2) y
    Zn1 N5 . 2.184(3) y
    Zn1 I2 . 2.5691(8) y
    Zn1 I1 . 2.5888(10) y
loop_
    _geom_angle_atom_site_label_1
    _geom_angle_atom_site_label_2
    _geom_angle_atom_site_label_3
    _geom_angle_site_symmetry_1
    _geom_angle_site_symmetry_3
    _geom_angle
    _geom_angle_publ_flag
    N1 C1 C2 . . 122.7(3) ?
    N1 C1 H1 . . 118.7 ?
    C2 C1 H1 . . 118.7 ?
    C3 C2 C1 . . 117.7(3) ?
    C3 C2 H2 . . 121.1 ?
    C1 C2 H2 . . 121.1 ?
    C2 C3 C4 . . 120.2(3) ?
    C2 C3 H3 . . 119.9 ?
    C4 C3 H3 . . 119.9 ?
    C3 C4 C5 . . 118.3(3) ?
    C3 C4 H4 . . 120.8 ?
    C5 C4 H4 . . 120.8 ?
    N1 C5 C4 . . 121.6(3) ?
    N1 C5 C6 . . 114.1(3) ?
    C4 C5 C6 . . 124.3(3) ?
    N3 C6 C7 . . 117.3(3) ?
    N3 C6 C5 . . 115.1(2) ?
    C7 C6 C5 . . 127.6(3) ?
    N4 C7 C6 . . 119.4(3) ?
    N4 C7 C8 . . 116.8(2) ?
    C6 C7 C8 . . 123.7(3) ?
    N2 C8 C9 . . 124.2(3) ?
    N2 C8 C7 . . 114.2(2) ?
    C9 C8 C7 . . 121.6(3) ?
    C8 C9 C10 . . 117.7(3) ?
    C8 C9 H9 . . 121.1 ?
    C10 C9 H9 . . 121.1 ?
    C9 C10 C11 . . 119.0(3) ?
    C9 C10 H10 . . 120.5 ?
    C11 C10 H10 . . 120.5 ?
    C12 C11 C10 . . 118.8(3) ?
    C12 C11 H11 . . 120.6 ?
    C10 C11 H11 . . 120.6 ?
    N2 C12 C11 . . 122.9(3) ?
    N2 C12 H12 . . 118.5 ?
    C11 C12 H12 . . 118.5 ?
    N5 C13 C14 . . 122.4(3) ?
    N5 C13 H13 . . 118.8 ?
    C14 C13 H13 . . 118.8 ?
    C15 C14 C13 . . 118.8(3) ?
    C15 C14 H14 . . 120.6 ?
    C13 C14 H14 . . 120.6 ?
    C14 C15 C16 . . 119.3(3) ?
    C14 C15 H15 . . 120.4 ?
    C16 C15 H15 . . 120.4 ?
    C17 C16 C15 . . 118.3(3) ?
    C17 C16 H16 . . 120.8 ?
    C15 C16 H16 . . 120.8 ?
    N5 C17 C16 . . 122.3(3) ?
    N5 C17 C18 . . 114.3(3) ?
    C16 C17 C18 . . 123.2(3) ?
    N3 C18 C19 . . 117.3(3) ?
    N3 C18 C17 . . 113.7(2) ?
    C19 C18 C17 . . 128.9(3) ?
    N4 C19 C18 . . 118.9(3) ?
    N4 C19 C20 . . 116.1(2) ?
    C18 C19 C20 . . 124.9(3) ?
    N6 C20 C21 . . 123.3(3) ?
    N6 C20 C19 . . 116.3(2) ?
    C21 C20 C19 . . 120.3(3) ?
    C22 C21 C20 . . 118.4(3) ?
    C22 C21 H21 . . 120.8 ?
    C20 C21 H21 . . 120.8 ?
    C23 C22 C21 . . 119.1(3) ?
    C23 C22 H22 . . 120.4 ?
    C21 C22 H22 . . 120.4 ?
    C22 C23 C24 . . 118.9(3) ?
    C22 C23 H23 . . 120.6 ?
    C24 C23 H23 . . 120.6 ?
    N6 C24 C23 . . 122.7(3) ?
    N6 C24 H24 . . 118.6 ?
    C23 C24 H24 . . 118.6 ?
    C1 N1 C5 . . 119.3(3) ?
    C1 N1 Zn1 . . 123.3(2) ?
    C5 N1 Zn1 . . 117.2(2) ?
    C12 N2 C8 . . 117.4(3) ?
    C6 N3 C18 . . 122.0(2) ?
    C6 N3 Zn1 . . 119.27(19) ?
    C18 N3 Zn1 . . 118.77(19) ?
    C7 N4 C19 . . 120.4(2) ?
    C13 N5 C17 . . 118.9(3) ?
    C13 N5 Zn1 . . 122.5(2) ?
    C17 N5 Zn1 . . 116.77(19) ?
    C24 N6 C20 . . 117.5(3) ?
    N3 Zn1 N5 . . 74.10(10) y
    N3 Zn1 N1 . . 73.73(10) y
    N5 Zn1 N1 . . 147.80(9) y
    N3 Zn1 I2 . . 125.51(7) y
    N5 Zn1 I2 . . 102.61(8) y
    N1 Zn1 I2 . . 97.18(8) y
    N3 Zn1 I1 . . 119.54(8) y
    N5 Zn1 I1 . . 96.46(8) y
    N1 Zn1 I1 . . 97.92(8) y
    I2 Zn1 I1 . . 114.90(3) y
loop_
    _geom_torsion_atom_site_label_1
    _geom_torsion_atom_site_label_2
    _geom_torsion_atom_site_label_3
    _geom_torsion_atom_site_label_4
    _geom_torsion_site_symmetry_1
    _geom_torsion_site_symmetry_2
    _geom_torsion_site_symmetry_3
    _geom_torsion_site_symmetry_4
    _geom_torsion
    _geom_torsion_publ_flag
    N1 C1 C2 C3 . . . . 2.6(5) ?
    C1 C2 C3 C4 . . . . -0.9(5) ?
    C2 C3 C4 C5 . . . . -2.4(5) ?
    C3 C4 C5 N1 . . . . 4.3(5) ?
    C3 C4 C5 C6 . . . . -178.3(3) ?
    N1 C5 C6 N3 . . . . 9.1(4) ?
    C4 C5 C6 N3 . . . . -168.5(3) ?
    N1 C5 C6 C7 . . . . -173.1(3) ?
    C4 C5 C6 C7 . . . . 9.3(5) ?
    N3 C6 C7 N4 . . . . 19.3(4) ?
    C5 C6 C7 N4 . . . . -158.5(3) ?
    N3 C6 C7 C8 . . . . -156.8(3) ?
    C5 C6 C7 C8 . . . . 25.5(5) ?
    N4 C7 C8 N2 . . . . -138.0(3) ?
    C6 C7 C8 N2 . . . . 38.1(4) ?
    N4 C7 C8 C9 . . . . 40.4(5) ?
    C6 C7 C8 C9 . . . . -143.5(3) ?
    N2 C8 C9 C10 . . . . -0.8(6) ?
    C7 C8 C9 C10 . . . . -179.0(4) ?
    C8 C9 C10 C11 . . . . 0.6(7) ?
    C9 C10 C11 C12 . . . . 0.1(7) ?
    C10 C11 C12 N2 . . . . -0.7(7) ?
    N5 C13 C14 C15 . . . . 0.9(5) ?
    C13 C14 C15 C16 . . . . -1.5(5) ?
    C14 C15 C16 C17 . . . . 0.2(5) ?
    C15 C16 C17 N5 . . . . 1.7(5) ?
    C15 C16 C17 C18 . . . . 176.2(3) ?
    N5 C17 C18 N3 . . . . 17.4(4) ?
    C16 C17 C18 N3 . . . . -157.4(3) ?
    N5 C17 C18 C19 . . . . -164.7(3) ?
    C16 C17 C18 C19 . . . . 20.4(5) ?
    N3 C18 C19 N4 . . . . 20.8(4) ?
    C17 C18 C19 N4 . . . . -156.9(3) ?
    N3 C18 C19 C20 . . . . -156.7(3) ?
    C17 C18 C19 C20 . . . . 25.5(5) ?
    N4 C19 C20 N6 . . . . -152.2(3) ?
    C18 C19 C20 N6 . . . . 25.4(4) ?
    N4 C19 C20 C21 . . . . 24.3(4) ?
    C18 C19 C20 C21 . . . . -158.1(3) ?
    N6 C20 C21 C22 . . . . 0.1(5) ?
    C19 C20 C21 C22 . . . . -176.1(3) ?
    C20 C21 C22 C23 . . . . -1.6(4) ?
    C21 C22 C23 C24 . . . . 1.2(5) ?
    C22 C23 C24 N6 . . . . 0.8(5) ?
    C2 C1 N1 C5 . . . . -0.8(5) ?
    C2 C1 N1 Zn1 . . . . -175.6(3) ?
    C4 C5 N1 C1 . . . . -2.7(5) ?
    C6 C5 N1 C1 . . . . 179.6(3) ?
    C4 C5 N1 Zn1 . . . . 172.4(2) ?
    C6 C5 N1 Zn1 . . . . -5.3(3) ?
    C11 C12 N2 C8 . . . . 0.6(5) ?
    C9 C8 N2 C12 . . . . 0.2(5) ?
    C7 C8 N2 C12 . . . . 178.5(3) ?
    C7 C6 N3 C18 . . . . -6.9(4) ?
    C5 C6 N3 C18 . . . . 171.2(3) ?
    C7 C6 N3 Zn1 . . . . 173.1(2) ?
    C5 C6 N3 Zn1 . . . . -8.8(3) ?
    C19 C18 N3 C6 . . . . -12.5(4) ?
    C17 C18 N3 C6 . . . . 165.6(3) ?
    C19 C18 N3 Zn1 . . . . 167.5(2) ?
    C17 C18 N3 Zn1 . . . . -14.4(3) ?
    C6 C7 N4 C19 . . . . -11.1(4) ?
    C8 C7 N4 C19 . . . . 165.1(3) ?
    C18 C19 N4 C7 . . . . -8.9(4) ?
    C20 C19 N4 C7 . . . . 168.9(3) ?
    C14 C13 N5 C17 . . . . 1.0(5) ?
    C14 C13 N5 Zn1 . . . . -162.8(3) ?
    C16 C17 N5 C13 . . . . -2.4(5) ?
    C18 C17 N5 C13 . . . . -177.3(3) ?
    C16 C17 N5 Zn1 . . . . 162.4(2) ?
    C18 C17 N5 Zn1 . . . . -12.6(3) ?
    C23 C24 N6 C20 . . . . -2.2(5) ?
    C21 C20 N6 C24 . . . . 1.8(5) ?
    C19 C20 N6 C24 . . . . 178.2(3) ?
    C6 N3 Zn1 N5 . . . . -173.8(2) ?
    C18 N3 Zn1 N5 . . . . 6.2(2) ?
    C6 N3 Zn1 N1 . . . . 4.6(2) ?
    C18 N3 Zn1 N1 . . . . -175.4(2) ?
    C6 N3 Zn1 I2 . . . . 91.9(2) ?
    C18 N3 Zn1 I2 . . . . -88.2(2) ?
    C6 N3 Zn1 I1 . . . . -85.4(2) ?
    C18 N3 Zn1 I1 . . . . 94.6(2) ?
    C13 N5 Zn1 N3 . . . . 168.2(3) ?
    C17 N5 Zn1 N3 . . . . 4.1(2) ?
    C13 N5 Zn1 N1 . . . . 165.4(2) ?
    C17 N5 Zn1 N1 . . . . 1.3(3) ?
    C13 N5 Zn1 I2 . . . . -68.1(3) ?
    C17 N5 Zn1 I2 . . . . 127.8(2) ?
    C13 N5 Zn1 I1 . . . . 49.3(3) ?
    C17 N5 Zn1 I1 . . . . -114.8(2) ?
    C1 N1 Zn1 N3 . . . . 175.7(3) ?
    C5 N1 Zn1 N3 . . . . 0.7(2) ?
    C1 N1 Zn1 N5 . . . . 178.5(2) ?
    C5 N1 Zn1 N5 . . . . 3.6(3) ?
    C1 N1 Zn1 I2 . . . . 50.7(3) ?
    C5 N1 Zn1 I2 . . . . -124.2(2) ?
    C1 N1 Zn1 I1 . . . . -65.8(3) ?
    C5 N1 Zn1 I1 . . . . 119.3(2) ?
data_global
_journal_date_recd_electronic     2010-11-11
_journal_date_accepted     2010-11-12
_journal_name_full     'Acta Crystallographica, Section E'
_journal_year     2010
_journal_volume     66
_journal_issue     12
_journal_page_first     m1600
_journal_page_last     m1601
_journal_paper_category     QM
_journal_coeditor_code     HB5732
_publ_contact_author
;
  'Yousefi, Mohammad'
   Islamic Azad University
   Shahr-e-Rey Branch
   Tehran
   Iran
;
_publ_contact_author_email     'myousefi50@yahoo.com'
_publ_contact_author_fax     '0098 021 55277888'
_publ_contact_author_phone     '0098 021 55277850'
_publ_section_title
;\
Diiodido(2,3,5,6-tetrapyridin-2-ylpyrazine-\
\k^3^<i>N</i>^2^,<i>N</i>^1^,<i>N</i>^6^)zinc(II)
;
loop_
    _publ_author_name
    _publ_author_address
    'Yousefi, Mohammad'
;      Islamic Azad University
       Shahr-e-Rey Branch
       Tehran
       Iran
;
