# Supplementary material for: Diiodido(2,3,5,6-tetrapyridin-2-yl­pyrazine-κ3 N 2,N 1,N 6)zinc(II)
Source: Acta Crystallogr Sect E Struct Rep Online. 2010 Nov 20;66(Pt 12):m1600–1. doi: 10.1107/S1600536810046842 (PMC3011793; doi:10.1107/S1600536810046842)
Supplement: Supplementary file 2 [file e-66-m1600-Isup2.hkl]

# 
# h,k,l, Fc-squared, Fo-squared, sigma(Fo-squared) and status flag 
# 
data_I
_shelx_title ' ZNI2+TERPY IN P-1' 
_shelx_refln_list_code          4 
_shelx_F_calc_maximum      180.41 
_exptl_crystal_F_000       676.00 
_reflns_d_resolution_high  0.7293 
 
loop_ 
 _symmetry_equiv_pos_as_xyz 
 'x, y, z' 
 '-x, -y, -z' 
 
_cell_length_a    10.6591 
_cell_length_b    10.7705 
_cell_length_c    12.2772 
_cell_angle_alpha  64.312 
_cell_angle_beta   82.409 
_cell_angle_gamma  77.712 
 
_shelx_F_squared_multiplier     1.000 
 
loop_ 
 _refln_index_h 
 _refln_index_k 
 _refln_index_l 
 _refln_F_squared_calc 
 _refln_F_squared_meas 
 _refln_F_squared_sigma 
 _refln_observed_status 
   2   0   0      389.89      438.43      9.59 o 
   3   0   0      213.18      263.73      7.56 o 
   4   0   0      910.53     1114.74     42.49 o 
   5   0   0     7423.08     8018.88     88.60 o 
   6   0   0     3503.10     3537.03     18.53 o 
   7   0   0     2677.61     2698.57     14.47 o 
   8   0   0     3830.43     3820.74     33.30 o 
   9   0   0     4700.29     4508.88     92.07 o 
  10   0   0     1824.97     1739.84     28.78 o 
  11   0   0      411.58      370.45      8.29 o 
  12   0   0     1243.81     1131.31     54.25 o 
  13   0   0     1467.55     1362.54     74.44 o 
  14   0   0      107.76      136.31     18.84 o 
 -14   1   0       74.49       81.85      9.25 o 
 -13   1   0     1360.82     1239.07     32.70 o 
 -12   1   0     3704.65     3919.49    136.67 o 
 -11   1   0     2566.46     2503.93    184.89 o 
 -10   1   0      200.44      198.68      7.30 o 
  -9   1   0      716.10      799.32     59.07 o 
  -8   1   0       25.64       56.31     17.63 o 
  -7   1   0     4721.56     4907.07    147.52 o 
  -6   1   0     8909.29     9066.84     86.80 o 
  -5   1   0    12517.03    14853.20    423.58 o 
  -4   1   0      467.20      539.11     40.38 o 
  -3   1   0     2312.56     2836.78    132.76 o 
  -2   1   0      285.83      367.16      8.95 o 
  -1   1   0       99.09      120.33      7.99 o 
   1   1   0     2517.38     2536.80     66.75 o 
   2   1   0     1965.99     1970.96     70.52 o 
   3   1   0    13140.67    14231.94    976.76 o 
   4   1   0     1177.82     1146.50     30.89 o 
   5   1   0     4692.05     5108.72     97.19 o 
   6   1   0     5870.25     5820.37    218.20 o 
   7   1   0     9944.09    10482.16    338.90 o 
   8   1   0     1429.57     1396.06     29.69 o 
   9   1   0      247.94      272.15     17.18 o 
  10   1   0      201.52      202.79     14.01 o 
  11   1   0      297.07      268.47     10.85 o 
  12   1   0        1.57        9.95      8.95 o 
  13   1   0       76.34       66.53      7.14 o 
  14   1   0     1337.23     1271.59    100.96 o 
 -13   2   0        0.68        6.21      8.14 o 
 -12   2   0      170.33      216.38     10.02 o 
 -11   2   0       11.40       26.53      7.64 o 
 -10   2   0     1293.95     1241.54     10.97 o 
  -9   2   0     1930.95     1815.34     16.58 o 
  -8   2   0      300.66      293.74     25.92 o 
  -7   2   0     5856.49     6178.73     42.34 o 
  -6   2   0    13238.01    13672.63    293.09 o 
  -5   2   0    12229.74    12873.52    117.54 o 
  -4   2   0      292.65      409.67     24.11 o 
  -3   2   0      729.70      878.95     15.82 o 
  -2   2   0      396.57      337.10     10.02 o 
  -1   2   0    10295.21    10364.92     48.22 o 
   1   2   0      169.20      195.49      7.71 o 
   4   2   0    13686.47    14729.99    259.94 o 
   5   2   0      239.68      215.94      6.95 o 
   6   2   0     2073.20     2363.63     71.88 o 
   7   2   0        0.56       16.33      5.43 o 
   8   2   0     5818.00     5710.16     27.58 o 
   9   2   0    10211.58    10230.32    468.79 o 
  10   2   0     2472.54     2490.79     30.29 o 
  11   2   0      405.65      399.38      9.27 o 
  12   2   0        2.64       15.70      7.19 o 
  13   2   0       28.61       13.80      7.02 o 
  14   2   0      126.96      186.37     21.10 o 
 -13   3   0     1868.66     1965.35     94.93 o 
 -12   3   0     2193.53     2327.62     89.36 o 
 -11   3   0     2602.35     2565.58     95.84 o 
 -10   3   0      182.75      226.43      8.59 o 
  -9   3   0     1629.19     1563.42     17.18 o 
  -8   3   0      343.89      331.63     11.75 o 
  -7   3   0       83.55      100.86      8.10 o 
  -6   3   0      149.46      207.31      8.14 o 
  -5   3   0      597.01      605.38     23.21 o 
  -4   3   0    16462.16    18509.26    559.35 o 
  -2   3   0     4508.60     4857.85     61.93 o 
  -1   3   0       72.55       76.25     12.06 o 
   0   3   0    18159.77    15697.46     54.25 o 
   1   3   0     2373.84     2122.10     41.87 o 
   2   3   0     3392.64     3401.42    127.20 o 
   3   3   0     1562.65     1382.21     27.58 o 
   4   3   0     1179.39     1144.87     34.96 o 
   5   3   0     1062.39     1006.19      9.61 o 
   6   3   0      410.85      394.24     10.55 o 
   7   3   0       28.16      147.17     58.32 o 
   8   3   0     3484.29     3518.34     50.18 o 
   9   3   0     8897.67     9178.68    213.07 o 
  10   3   0     3825.31     3647.39     17.03 o 
  11   3   0      108.84      106.49      8.74 o 
  12   3   0      724.13      677.49     35.86 o 
  13   3   0       14.64       15.10      8.14 o 
  14   3   0      262.10      267.63     47.77 o 
 -12   4   0     1365.55     1395.55     71.12 o 
 -11   4   0      149.54      233.33     10.25 o 
 -10   4   0     1086.39     1000.04     61.63 o 
  -9   4   0     1256.59     1216.00     31.95 o 
  -8   4   0      257.82      252.22     12.06 o 
  -7   4   0      121.96      157.79     12.81 o 
  -6   4   0      438.84      437.28     15.97 o 
  -5   4   0     1012.69     1098.80     21.85 o 
  -4   4   0     4575.89     4676.73     21.55 o 
  -3   4   0    15635.73    15521.16     40.99 o 
  -2   4   0     5743.28     5943.73     28.33 o 
  -1   4   0      241.59      251.65      9.04 o 
   0   4   0     2940.58     2678.03     22.00 o 
   1   4   0      450.71      482.39     11.89 o 
   2   4   0    18638.35    17364.89   1047.13 o 
   3   4   0    26397.80    24164.31     54.25 o 
   4   4   0    16670.55    15153.45    649.46 o 
   5   4   0     4688.92     4619.96     16.06 o 
   6   4   0      531.80      537.75     24.86 o 
   7   4   0      787.17      757.45      7.78 o 
   8   4   0     1006.49      941.94     29.53 o 
   9   4   0      402.53      410.44      7.67 o 
  10   4   0       97.09      111.76      9.34 o 
  11   4   0     3141.32     3121.20     13.64 o 
  12   4   0     2976.13     2724.67     89.51 o 
  13   4   0     1689.92     1559.80     27.27 o 
  14   4   0      111.22      113.31     11.08 o 
 -12   5   0      194.71      111.58      9.25 o 
 -11   5   0      202.29      225.95     10.87 o 
 -10   5   0     3529.85     3523.32     61.33 o 
  -9   5   0     7570.39     7375.85    426.90 o 
  -8   5   0     1759.43     1837.38     30.59 o 
  -7   5   0       21.96       52.31     15.52 o 
  -6   5   0      596.19      617.11     14.62 o 
  -5   5   0       56.30       70.07     17.03 o 
  -4   5   0     2202.60     2136.15     15.67 o 
  -3   5   0     7136.07     7069.67     26.82 o 
  -2   5   0     3098.51     3080.06     20.49 o 
  -1   5   0     9220.54     8893.00     32.85 o 
   0   5   0     7074.88     6029.02     27.12 o 
   1   5   0      281.06      237.34      8.37 o 
   2   5   0       44.93       90.76      6.49 o 
   3   5   0     4966.30     4596.80     60.15 o 
   4   5   0     1582.61     1653.90     67.92 o 
   5   5   0     2505.60     2391.81    169.37 o 
   6   5   0     6857.63     6584.67    479.47 o 
   7   5   0     1706.03     1576.15    175.55 o 
   8   5   0      349.32      371.27     10.85 o 
   9   5   0     2507.63     2792.99    210.51 o 
  10   5   0     1282.36     1368.20     60.73 o 
  11   5   0      185.05      186.01     11.75 o 
  12   5   0      715.77      673.23      9.49 o 
  13   5   0      800.51      705.79     51.99 o 
  14   5   0        1.06        8.06     26.07 o 
 -11   6   0      104.60      146.58      9.03 o 
 -10   6   0      119.55      162.45     24.26 o 
  -9   6   0      588.37      651.68     25.62 o 
  -8   6   0        7.45       13.34     12.81 o 
  -7   6   0     3047.64     3077.70    234.62 o 
  -6   6   0     2695.58     2948.06     18.99 o 
  -5   6   0      294.44      292.94     12.36 o 
  -4   6   0     3379.56     3227.13     18.38 o 
  -3   6   0    14579.72    15275.84     38.88 o 
  -2   6   0     2002.38     1777.51     14.77 o 
  -1   6   0      272.00      251.89      8.10 o 
   0   6   0       35.07       36.19      8.25 o 
   1   6   0        2.21       11.64      8.10 o 
   2   6   0     1845.37     1684.37     72.32 o 
   3   6   0      116.91       96.05      7.99 o 
   4   6   0     4945.00     5013.43    134.89 o 
   5   6   0     9432.23     9025.41    372.46 o 
   6   6   0    11948.65    11688.69    763.09 o 
   7   6   0     6059.62     5915.73    421.17 o 
   8   6   0        0.69       77.39     35.93 o 
   9   6   0        3.23       13.45      5.99 o 
  10   6   0       55.26       56.41      7.36 o 
  11   6   0     2523.89     2501.82    181.28 o 
  12   6   0     2821.21     2619.18     91.17 o 
  13   6   0      863.60      821.31     47.62 o 
 -10   7   0      177.21      228.74     15.97 o 
  -9   7   0      471.77      579.85     15.37 o 
  -8   7   0     1144.26     1116.30     12.96 o 
  -7   7   0     2477.00     2787.73     19.29 o 
  -6   7   0     5938.75     5989.84     25.32 o 
  -5   7   0     1163.85     1230.52     15.67 o 
  -4   7   0     1425.81     1370.66     13.26 o 
  -3   7   0      697.05      710.04     11.15 o 
  -2   7   0       35.37       27.97      8.29 o 
  -1   7   0     8169.02     7831.06     77.00 o 
   0   7   0    16935.06    15593.29     31.13 o 
   1   7   0     6121.08     5756.61     20.78 o 
   2   7   0      921.65     1036.23     11.36 o 
   3   7   0      360.48      337.20     17.93 o 
   4   7   0       13.79       36.59      7.88 o 
   5   7   0       80.51       82.69      5.63 o 
   6   7   0        0.05       14.05      5.98 o 
   7   7   0       78.51       92.18      6.12 o 
   8   7   0      606.42      605.86     20.01 o 
   9   7   0     1504.32     1459.37    109.56 o 
  10   7   0     1378.99     1342.73    106.67 o 
  11   7   0      803.80      842.99     67.99 o 
  12   7   0     3156.37     3280.05    221.73 o 
  13   7   0     1422.19     1418.48    137.71 o 
  -9   8   0      819.74      891.17     17.18 o 
  -8   8   0      206.30      243.51     14.77 o 
  -7   8   0      258.34      261.90     14.16 o 
  -6   8   0      684.79      670.86     14.47 o 
  -5   8   0     1298.20     1166.02     13.26 o 
  -4   8   0      107.71      102.47     12.06 o 
  -3   8   0       14.82       26.22      7.84 o 
  -2   8   0        8.86       22.95      7.53 o 
  -1   8   0     2744.69     2550.71     94.79 o 
   0   8   0     6877.75     6136.61     66.15 o 
   1   8   0     2256.84     2060.26     29.69 o 
   2   8   0        6.93       12.67      6.35 o 
   3   8   0     1879.43     1895.53     46.86 o 
   4   8   0        7.23       12.41      5.64 o 
   5   8   0     1858.39     1741.34    111.96 o 
   6   8   0     7545.82     7983.84     76.95 o 
   7   8   0     3556.50     3739.76    151.73 o 
   8   8   0     2111.73     2089.64    114.82 o 
   9   8   0     1323.81     1327.43     97.56 o 
  10   8   0      123.38      124.46     11.44 o 
  11   8   0     1017.84     1047.13    116.60 o 
  12   8   0        9.30       13.11      7.56 o 
  -8   9   0       59.02      121.45     15.37 o 
  -7   9   0     3665.42     3658.70     20.49 o 
  -6   9   0     2007.21     2101.49     18.99 o 
  -5   9   0     1345.99     1461.07     17.18 o 
  -4   9   0      700.46      685.03     11.45 o 
  -3   9   0       40.83       55.35     20.04 o 
  -2   9   0       98.46      108.28      8.73 o 
  -1   9   0      352.19      349.74     10.12 o 
   0   9   0      238.41      231.80      9.65 o 
   1   9   0     1532.91     1571.88     15.22 o 
   2   9   0     5444.52     5356.48    300.02 o 
   3   9   0     6086.82     6017.87     26.52 o 
   4   9   0     1612.91     1742.63     80.17 o 
   5   9   0      312.54      283.28      8.14 o 
   6   9   0      405.85      379.07     17.93 o 
   7   9   0      220.86      273.40     24.59 o 
   8   9   0      991.68     1003.28     43.05 o 
   9   9   0     1114.21     1146.70     50.73 o 
  10   9   0      435.14      418.30     22.52 o 
  11   9   0        2.39        9.87      6.47 o 
  12   9   0       39.16       56.74     10.71 o 
  -7  10   0      543.52      548.20     17.48 o 
  -6  10   0      992.49     1078.62     18.08 o 
  -5  10   0        6.79       32.54     20.19 o 
  -4  10   0     1557.84     1521.47     13.86 o 
  -3  10   0     3347.26     3351.24     33.60 o 
  -2  10   0      656.94      637.98      8.64 o 
  -1  10   0      132.49      152.84      6.62 o 
   0  10   0     4025.69     3987.45     64.13 o 
   1  10   0      975.56     1003.74     44.90 o 
   2  10   0      374.95      406.08     10.78 o 
   3  10   0      462.79      509.33     13.56 o 
   4  10   0      167.11      153.40     12.36 o 
   5  10   0      108.85      142.10     11.00 o 
   6  10   0       31.33       35.04      9.16 o 
   7  10   0       82.52      103.04      9.80 o 
   8  10   0     2657.61     2758.61    238.84 o 
   9  10   0     3844.55     3993.03    147.94 o 
  10  10   0     2907.72     3014.28    103.45 o 
  11  10   0      174.20      178.27     10.40 o 
  -5  11   0     1610.34     1547.27     84.99 o 
  -4  11   0     1427.62     1393.17     65.10 o 
  -3  11   0     2012.72     2216.53     53.30 o 
  -2  11   0     1052.51     1108.83     15.71 o 
  -1  11   0       54.88       57.30      7.83 o 
   0  11   0      617.45      680.29     15.96 o 
   1  11   0       22.98       37.63      9.64 o 
   2  11   0     1921.77     1941.86    124.62 o 
   3  11   0     3262.21     3472.45     22.60 o 
   4  11   0     2272.09     2189.50     17.18 o 
   5  11   0      459.03      502.09     15.07 o 
   6  11   0      355.48      360.49     34.66 o 
   7  11   0       61.02       87.74      8.29 o 
   8  11   0       40.12       45.87      8.36 o 
   9  11   0       61.93       67.67     15.82 o 
  10  11   0        2.81       17.78     15.37 o 
  -3  12   0       97.50       81.28      9.10 o 
  -2  12   0      143.32      131.92     11.91 o 
  -1  12   0      750.38      784.84     18.91 o 
   0  12   0      684.53      728.74     16.97 o 
   1  12   0      187.98      178.38     10.31 o 
   2  12   0     1523.91     1485.70     83.18 o 
   3  12   0     1957.07     1922.48     17.18 o 
   4  12   0      701.07      666.04     12.96 o 
   5  12   0       12.74        5.42     13.86 o 
   6  12   0      168.66      230.25     15.37 o 
   7  12   0       59.02       65.75     13.86 o 
   8  12   0      436.17      465.63     85.14 o 
   0  13   0       84.86       94.66      9.93 o 
   1  13   0       36.49       49.86      9.16 o 
   2  13   0       24.59       25.50      9.25 o 
   3  13   0        4.66       43.40     15.37 o 
   4  13   0      455.09      505.11     17.18 o 
   5  13   0     1126.15     1172.35     20.49 o 
  -7 -12   1     1486.80     1407.43     20.79 o 
  -6 -12   1     1159.92     1072.60     15.97 o 
  -5 -12   1        0.67       13.56     10.85 o 
  -4 -12   1      154.03      119.65     15.67 o 
  -3 -12   1       44.05       56.66     14.77 o 
  -2 -12   1      342.76      361.95     16.27 o 
  -1 -12   1     2881.93     2991.91    101.26 o 
   0 -12   1     1721.24     1811.65     20.26 o 
   1 -12   1      752.89      789.35     31.34 o 
   2 -12   1      149.80      192.17     17.45 o 
  -9 -11   1      128.90      123.59     22.60 o 
  -8 -11   1      134.36      158.64     26.07 o 
  -7 -11   1      150.40      168.26     37.82 o 
  -6 -11   1      211.00      254.36     14.77 o 
  -5 -11   1     1327.12     1362.82     18.38 o 
  -4 -11   1     1786.05     1746.47     15.97 o 
  -3 -11   1      398.17      425.84     11.15 o 
  -2 -11   1      111.39      160.03     13.86 o 
  -1 -11   1     2224.45     2345.40     31.19 o 
   0 -11   1      702.78      747.75     18.26 o 
   1 -11   1        9.75       15.24      7.19 o 
   2 -11   1     1301.53     1390.17     18.70 o 
   3 -11   1      839.95      874.53     55.25 o 
   4 -11   1      223.42      238.96     11.19 o 
   5 -11   1      182.57      146.53      9.79 o 
 -10 -10   1     1273.41     1162.80    107.59 o 
  -9 -10   1       10.31       43.73     10.23 o 
  -8 -10   1      701.01      718.79     74.14 o 
  -7 -10   1     1659.54     1719.37    105.48 o 
  -6 -10   1     2098.59     2485.05     97.04 o 
  -5 -10   1      752.57      782.71     60.43 o 
  -4 -10   1      862.82      902.32     15.67 o 
  -3 -10   1      137.49      143.45     13.26 o 
  -2 -10   1       33.43       43.62      7.99 o 
  -1 -10   1       13.97       24.72     11.60 o 
   0 -10   1        5.39       10.47      5.83 o 
   1 -10   1     2561.27     2584.81     15.29 o 
   2 -10   1     4252.32     4205.50     54.93 o 
   3 -10   1     4037.83     3928.57     56.21 o 
   4 -10   1      107.96      122.98     10.12 o 
   5 -10   1      171.23      168.26     29.08 o 
   6 -10   1      874.46      721.78     26.07 o 
   7 -10   1       62.46       63.29     15.97 o 
 -11  -9   1     1732.70     1751.98    187.16 o 
 -10  -9   1     2435.76     2618.29    142.65 o 
  -9  -9   1     1411.83     1469.26     55.70 o 
  -8  -9   1        8.47       16.31      8.18 o 
  -7  -9   1      704.44      689.68     42.34 o 
  -6  -9   1      149.59      148.21      7.58 o 
  -5  -9   1     2090.74     2058.46     85.14 o 
  -4  -9   1     4240.49     4022.11    197.25 o 
  -3  -9   1     2468.30     2403.47     18.99 o 
  -2  -9   1     1172.54     1191.05     13.26 o 
  -1  -9   1       39.50       87.03     20.19 o 
   0  -9   1       76.38       98.73      8.83 o 
   1  -9   1      260.26      265.96      6.77 o 
   2  -9   1      886.54      915.20     10.66 o 
   3  -9   1      474.37      480.37      9.91 o 
   4  -9   1     1467.56     1567.84     31.95 o 
   5  -9   1     1395.42     1405.92     14.16 o 
   6  -9   1      447.80      587.68     15.67 o 
   7  -9   1      174.17      121.76     15.07 o 
   8  -9   1     2557.77     2233.19     18.08 o 
 -12  -8   1      133.02      124.08     13.33 o 
 -11  -8   1       43.33       52.18      7.42 o 
 -10  -8   1        8.08       25.01      7.36 o 
  -9  -8   1      359.31      385.84     22.22 o 
  -8  -8   1      469.86      476.94     47.27 o 
  -7  -8   1      613.56      670.43     47.85 o 
  -6  -8   1        1.83        9.75      6.91 o 
  -5  -8   1     3624.33     3673.68    283.75 o 
  -4  -8   1     9971.65     9458.63    231.76 o 
  -3  -8   1     3334.99     3225.02     20.19 o 
  -2  -8   1      293.22      328.29      9.81 o 
  -1  -8   1     1149.45     1170.28     45.66 o 
   0  -8   1       49.89       63.55      8.30 o 
   1  -8   1     1390.47     1395.31     23.51 o 
   2  -8   1     1111.68     1102.32     39.93 o 
   3  -8   1     4410.64     4552.42     16.58 o 
   4  -8   1     1594.77     1561.43     13.86 o 
   5  -8   1     3212.01     3296.75     20.79 o 
   6  -8   1      649.31      675.38     15.07 o 
   7  -8   1       40.01       40.38     13.56 o 
   8  -8   1      437.69      422.83     15.67 o 
   9  -8   1      186.30      158.22     15.97 o 
 -13  -7   1      143.93      153.61     16.93 o 
 -12  -7   1      184.72      181.49     26.13 o 
 -11  -7   1     1881.28     1933.39    143.48 o 
 -10  -7   1     4546.93     4550.30    262.73 o 
  -9  -7   1     3109.93     3273.42    182.18 o 
  -8  -7   1      995.48     1095.40     35.61 o 
  -7  -7   1     1168.68     1289.08     59.86 o 
  -6  -7   1     1121.48     1198.02     52.79 o 
  -5  -7   1       38.06       49.04     12.21 o 
  -4  -7   1      691.95      669.47     54.55 o 
  -3  -7   1      152.77      131.44      6.79 o 
  -2  -7   1     5083.92     4766.73    184.44 o 
  -1  -7   1    11598.30    10450.92     44.15 o 
   0  -7   1     5161.25     4422.83     16.89 o 
   1  -7   1        1.55       32.67     11.75 o 
   2  -7   1     3495.70     3391.51     29.23 o 
   3  -7   1     2205.35     2087.93     15.37 o 
   4  -7   1       76.53       72.33     11.45 o 
   5  -7   1      189.62      198.91      9.34 o 
   6  -7   1     2187.42     2262.13     18.08 o 
   7  -7   1       85.04      105.48      9.64 o 
   8  -7   1        1.34       -3.01      9.64 o 
   9  -7   1       14.74        5.42     14.16 o 
  10  -7   1      572.76      508.72     16.58 o 
 -13  -6   1     1650.49     1615.54    155.36 o 
 -12  -6   1      128.15      138.47      8.74 o 
 -11  -6   1      760.04      727.11     59.52 o 
 -10  -6   1     1500.66     1430.99    138.18 o 
  -9  -6   1       69.03       76.59      6.47 o 
  -8  -6   1      836.48      954.18     63.07 o 
  -7  -6   1     2911.30     3053.45    133.64 o 
  -6  -6   1      273.43      286.87     10.15 o 
  -5  -6   1      854.08      854.10     19.04 o 
  -4  -6   1     2145.92     2034.42     38.53 o 
  -3  -6   1     1804.38     1746.11     96.14 o 
  -2  -6   1     6375.32     6272.25    182.41 o 
  -1  -6   1     4478.38     4189.07     38.27 o 
   0  -6   1     2961.50     2766.03     18.99 o 
   1  -6   1      138.46      149.41      7.08 o 
   2  -6   1     2576.94     2313.06     16.27 o 
   3  -6   1      492.70      471.65      9.95 o 
   4  -6   1     6611.34     6626.65     25.92 o 
   5  -6   1     8143.18     7815.28     25.62 o 
   6  -6   1     4711.00     4930.51     22.60 o 
   7  -6   1     1573.98     1439.97     13.26 o 
   8  -6   1      203.32      150.39      9.64 o 
   9  -6   1       35.39       27.43     13.26 o 
  10  -6   1       53.08       66.08      8.36 o 
  11  -6   1      201.67      213.32     17.03 o 
 -13  -5   1      678.68      674.32     74.29 o 
 -12  -5   1      425.65      438.19     29.53 o 
 -11  -5   1       33.26       81.56     17.93 o 
 -10  -5   1      102.76      119.08     12.81 o 
  -9  -5   1      954.98      922.53     35.56 o 
  -8  -5   1     8287.88     7877.71    125.07 o 
  -7  -5   1    16083.84    15643.31   1298.78 o 
  -6  -5   1     7650.44     7743.73    590.48 o 
  -5  -5   1       34.09       38.64      5.36 o 
  -4  -5   1       14.46       12.62      5.40 o 
  -3  -5   1      662.16      664.36      8.32 o 
  -2  -5   1     3839.36     3338.14    178.82 o 
  -1  -5   1     9197.59     7932.45     25.56 o 
   0  -5   1     6030.80     5400.35     25.32 o 
   1  -5   1     5393.56     5108.02     24.71 o 
   2  -5   1     5265.64     5187.58     24.41 o 
   3  -5   1      700.60      667.85     12.96 o 
   4  -5   1      579.92      789.91     13.26 o 
   5  -5   1     2768.99     2963.43     18.99 o 
   6  -5   1     1164.51     1196.05     14.16 o 
   7  -5   1      265.32      312.94     27.12 o 
   8  -5   1     3170.43     3445.73     17.93 o 
   9  -5   1     1928.02     1971.55     68.56 o 
  10  -5   1       25.01       41.20      9.80 o 
  11  -5   1     1503.57     1286.44     64.34 o 
  12  -5   1     1319.24     1032.83     80.02 o 
 -14  -4   1      752.24      613.85     10.56 o 
 -13  -4   1     3040.97     2798.84    125.98 o 
 -12  -4   1      519.04      522.16     11.15 o 
 -11  -4   1        4.19       14.62      6.18 o 
 -10  -4   1      335.84      318.43      6.82 o 
  -9  -4   1       46.74       77.69      6.85 o 
  -8  -4   1      587.15      553.04     25.77 o 
  -7  -4   1      492.79      490.22      8.84 o 
  -6  -4   1       31.00       32.34      7.35 o 
  -5  -4   1     3363.46     3165.42    107.59 o 
  -4  -4   1     4528.32     4487.78    224.47 o 
  -3  -4   1     1286.79     1151.16     57.87 o 
  -2  -4   1    11045.80    10507.31    500.89 o 
  -1  -4   1    16977.69    14510.47    892.52 o 
   0  -4   1     9452.92     7978.93     31.04 o 
   2  -4   1      271.07      286.91     11.75 o 
   3  -4   1      501.68      621.14     12.66 o 
   4  -4   1      384.07      385.16     12.06 o 
   5  -4   1      597.66      672.47     13.11 o 
   6  -4   1     2298.80     2289.56     99.00 o 
   7  -4   1     4426.42     4431.06     87.40 o 
   8  -4   1     5803.37     5922.39    156.56 o 
   9  -4   1     4077.16     4223.84    102.62 o 
  10  -4   1        2.90       33.12      9.16 o 
  11  -4   1      607.83      527.68     12.96 o 
  12  -4   1      326.21      262.02      9.25 o 
 -14  -3   1     1221.88     1092.66     67.96 o 
 -13  -3   1     3040.90     2788.69     51.84 o 
 -12  -3   1     1008.25     1025.22     20.04 o 
 -11  -3   1      322.45      317.51     11.45 o 
 -10  -3   1      701.27      735.73     22.30 o 
  -9  -3   1      718.74      649.15     31.19 o 
  -8  -3   1     3638.07     3614.85    197.10 o 
  -7  -3   1     9655.36     9272.80    170.58 o 
  -6  -3   1     4378.07     4192.73    252.85 o 
  -5  -3   1     8274.79     7966.84    160.78 o 
  -4  -3   1     9302.81     9005.08    185.04 o 
  -3  -3   1     2522.75     2194.11     26.52 o 
  -2  -3   1     3757.63     3663.99     15.82 o 
  -1  -3   1      461.08      411.84     24.61 o 
   0  -3   1      529.11      414.39     10.85 o 
   3  -3   1    15332.70    16414.55    415.45 o 
   4  -3   1       20.17       40.84     20.95 o 
   5  -3   1      847.47      966.27      9.80 o 
   6  -3   1      610.86      663.10      9.38 o 
   7  -3   1       21.35       30.17      7.88 o 
   8  -3   1      168.50      220.61      7.30 o 
   9  -3   1      204.24      261.32      8.95 o 
  10  -3   1      250.31      293.02     20.64 o 
  11  -3   1      440.85      547.57     13.71 o 
  12  -3   1      111.87      105.07      7.35 o 
  13  -3   1       16.23       24.06      8.92 o 
 -14  -2   1        0.55       27.27     11.08 o 
 -13  -2   1       14.82       34.12      8.02 o 
 -12  -2   1      313.37      315.83     16.27 o 
 -11  -2   1     4573.90     4465.65    102.32 o 
 -10  -2   1     9449.45     9033.58     63.29 o 
  -9  -2   1     1285.56     1405.41     23.96 o 
  -8  -2   1     1444.49     1454.98     58.47 o 
  -7  -2   1     2138.34     2003.61    114.22 o 
  -6  -2   1     1140.33     1092.47     25.62 o 
  -5  -2   1     1020.96     1101.45     50.18 o 
  -4  -2   1     6188.82     6236.65     95.99 o 
  -3  -2   1      142.77      126.21      8.52 o 
  -2  -2   1    11236.15    10864.36    337.24 o 
  -1  -2   1     4166.48     3524.46     88.45 o 
   0  -2   1    26367.94    23796.34     67.21 o 
   1  -2   1     9454.96     9425.53     40.69 o 
   3  -2   1    11751.00    12375.29    431.27 o 
   4  -2   1     3174.06     3664.43    107.74 o 
   5  -2   1     2221.91     2392.03     60.28 o 
   6  -2   1      144.82      136.15      6.57 o 
   7  -2   1     3730.52     3807.46    224.37 o 
   8  -2   1     7721.09     8055.08    265.51 o 
   9  -2   1     8302.51     8309.82    192.43 o 
  10  -2   1      949.22      971.72      9.95 o 
  11  -2   1      281.28      276.07      7.96 o 
  12  -2   1      362.21      373.02      8.98 o 
  13  -2   1        3.60       29.13      8.64 o 
 -14  -1   1      231.61      275.90     11.51 o 
 -13  -1   1      206.25      188.54      7.66 o 
 -12  -1   1      420.21      470.41      8.83 o 
 -11  -1   1      347.39      378.23     35.86 o 
 -10  -1   1     2711.67     2813.47     28.93 o 
  -9  -1   1     2001.68     1816.48     12.66 o 
  -8  -1   1      260.41      276.94      8.74 o 
  -7  -1   1     1463.10     1567.74     10.40 o 
  -6  -1   1      467.92      476.45     13.11 o 
  -5  -1   1    26937.90    28050.85   1404.26 o 
  -4  -1   1    21717.40    21649.46    713.81 o 
  -2  -1   1    10514.39    10968.27     69.02 o 
  -1  -1   1     7555.71     6901.36    260.54 o 
   0  -1   1     9275.27     7394.26     46.11 o 
   1  -1   1     6641.34     6360.54     40.38 o 
   2  -1   1     4949.12     5399.47     28.03 o 
   3  -1   1    11373.54    12597.16     79.86 o 
   4  -1   1     1574.79     1385.46     11.61 o 
   5  -1   1    20749.89    21923.01    246.22 o 
   6  -1   1     9663.19     9843.23    205.54 o 
   7  -1   1      159.99      180.47      6.63 o 
   8  -1   1     3976.06     4375.93    169.37 o 
   9  -1   1     1097.67     1140.60      9.26 o 
  10  -1   1      925.89      967.00     18.08 o 
  11  -1   1     2130.34     2234.27    114.82 o 
  12  -1   1     1013.10     1078.99     71.28 o 
  13  -1   1       46.34       79.55     15.52 o 
 -14   0   1       98.57       81.25      9.09 o 
 -13   0   1      154.73      157.93      8.74 o 
 -12   0   1       18.04       16.09     18.23 o 
 -11   0   1     1844.06     1906.72     52.14 o 
 -10   0   1     6322.79     5964.39     15.45 o 
  -9   0   1     1631.67     1584.65     46.56 o 
  -8   0   1      675.72      685.65     51.23 o 
  -7   0   1     4206.86     4534.74    111.96 o 
  -6   0   1     1218.94     1326.93     19.44 o 
  -5   0   1      811.79      787.14     30.14 o 
  -4   0   1     3768.83     3717.62     51.08 o 
  -3   0   1     1944.72     2066.43     71.12 o 
  -1   0   1    12138.17    12805.14    299.12 o 
   1   0   1     1530.41     1862.12     22.45 o 
   2   0   1    19051.42    21965.81    321.57 o 
   3   0   1    10504.12    11937.01     56.51 o 
   4   0   1      193.94      265.83     37.67 o 
   5   0   1     2785.64     3349.93    136.07 o 
   6   0   1      449.06      520.94     27.43 o 
   7   0   1        2.71       27.79      6.29 o 
   8   0   1        4.68       21.07      6.35 o 
   9   0   1      595.33      532.41     14.77 o 
  10   0   1      978.30     1113.65     31.95 o 
  11   0   1     8887.43     8043.25    272.44 o 
  12   0   1     3242.25     2971.18     13.00 o 
  13   0   1      123.87      146.63     17.93 o 
  14   0   1       44.48       37.64     31.95 o 
 -13   1   1     1293.43      997.99     16.73 o 
 -12   1   1        4.16       32.08      9.69 o 
 -11   1   1     2858.71     3005.11     80.32 o 
 -10   1   1     6447.59     6726.91    242.61 o 
  -9   1   1     1992.64     2029.58    110.60 o 
  -8   1   1      307.40      320.93     12.96 o 
  -7   1   1      314.83      298.85     10.10 o 
  -6   1   1        6.55       17.73      6.19 o 
  -5   1   1      715.89      577.62      9.48 o 
  -4   1   1     7011.56     7756.42    257.38 o 
  -3   1   1    13368.53    14617.29    491.85 o 
   0   1   1    18793.90    14034.75    363.91 o 
   1   1   1     2445.86     2539.34     34.06 o 
   2   1   1     1295.80     1541.39     16.84 o 
   3   1   1        9.48       28.62      6.50 o 
   4   1   1    16798.76    18265.22    150.99 o 
   6   1   1     7043.54     7007.51     63.74 o 
   7   1   1     2290.03     2208.50     87.25 o 
   8   1   1      208.47      175.21      8.44 o 
   9   1   1        2.45       13.11      5.54 o 
  10   1   1        1.98        8.50      5.64 o 
  11   1   1       21.65       49.88     10.70 o 
  12   1   1        5.55       29.08      8.95 o 
  13   1   1      526.95      565.51     19.14 o 
  14   1   1     1902.94     1826.56    200.57 o 
 -13   2   1     1233.02     1223.10     21.10 o 
 -12   2   1      145.12      167.24      8.30 o 
 -11   2   1        2.29       15.65      7.69 o 
 -10   2   1      216.79      252.12     18.69 o 
  -9   2   1        4.30       20.32      7.01 o 
  -8   2   1     8932.13     8649.94     19.26 o 
  -7   2   1    18048.13    18163.19    339.05 o 
  -6   2   1     5715.09     5759.57    114.97 o 
  -5   2   1       35.81       52.17     10.40 o 
  -4   2   1     1873.43     1939.97     11.83 o 
  -3   2   1        1.19       21.85      6.57 o 
  -2   2   1      333.09      451.49     13.71 o 
  -1   2   1     3442.48     4132.29    123.41 o 
   0   2   1     1024.01      766.70     17.18 o 
   1   2   1      813.86      855.52     24.49 o 
   3   2   1        2.75       14.01      8.74 o 
   4   2   1     3442.50     4007.17    228.74 o 
   6   2   1     6759.26     6843.44    130.50 o 
   7   2   1       42.35       40.90      7.67 o 
   8   2   1     1150.36     1175.46     53.49 o 
   9   2   1      372.24      364.15      6.71 o 
  10   2   1      924.99      950.27     29.84 o 
  11   2   1     4294.97     3941.01     74.59 o 
  12   2   1      441.56      479.23     64.19 o 
  13   2   1     1351.62     1245.85     30.74 o 
  14   2   1      896.79      791.42     10.50 o 
 -13   3   1     1177.04      923.55     54.70 o 
 -12   3   1       34.75       11.89     17.33 o 
 -11   3   1       29.94       25.00     11.90 o 
 -10   3   1      102.67      136.16      9.16 o 
  -9   3   1      192.42      245.75     10.25 o 
  -8   3   1     1997.05     2098.45     93.28 o 
  -7   3   1     6643.20     7084.37     33.15 o 
  -6   3   1     1487.92     1504.06     75.49 o 
  -5   3   1     1015.59     1145.75     65.40 o 
  -4   3   1     3050.96     3413.30     89.21 o 
  -3   3   1        5.72       35.26      7.46 o 
  -2   3   1    15130.92    16516.16    472.41 o 
   1   3   1     1947.81     1846.00     46.68 o 
   2   3   1    19180.53    18583.13     61.48 o 
   3   3   1     3412.77     3488.99    222.49 o 
   4   3   1      950.66      958.15     10.55 o 
   5   3   1      259.06      362.23     94.93 o 
   6   3   1     1464.83     1433.41     78.06 o 
   7   3   1    12158.65    12654.68    848.52 o 
   8   3   1    12362.83    11907.98    570.66 o 
   9   3   1     5266.33     5608.02    107.44 o 
  10   3   1       33.26       37.64      6.63 o 
  11   3   1      408.65      423.73     25.32 o 
  12   3   1      240.05      239.43     16.27 o 
  13   3   1      174.36      197.55     13.11 o 
  14   3   1      966.49      927.81     57.26 o 
 -12   4   1      392.09      432.46     15.97 o 
 -11   4   1      127.07      117.96      9.91 o 
 -10   4   1      414.55      398.93     21.10 o 
  -9   4   1       96.81      113.76      7.14 o 
  -8   4   1     2232.63     2217.06     36.92 o 
  -7   4   1     2293.61     2537.57     94.78 o 
  -6   4   1     2892.55     3050.61    120.25 o 
  -5   4   1     7690.02     8336.68    252.70 o 
  -4   4   1     7620.95     8314.28    262.35 o 
  -3   4   1     5151.99     5919.15     61.03 o 
  -2   4   1     2112.68     2249.77     20.19 o 
  -1   4   1     5889.27     5945.84     32.25 o 
   0   4   1     1155.43      979.98     11.03 o 
   1   4   1    21711.71    18754.02     58.17 o 
   2   4   1    26302.61    23695.68     62.38 o 
   3   4   1      859.41      763.60      8.61 o 
   4   4   1      386.87      411.91     21.72 o 
   5   4   1     3087.37     3109.99     14.05 o 
   6   4   1     1163.23     1197.54     75.34 o 
   7   4   1     1533.59     1528.58     10.38 o 
   8   4   1      958.13     1051.34     63.89 o 
   9   4   1      798.23      841.44      9.69 o 
  10   4   1        8.70       21.68      7.99 o 
  11   4   1      120.05      103.22      8.74 o 
  12   4   1       74.36       66.23     12.81 o 
  13   4   1     1686.96     1566.04     68.11 o 
  14   4   1     3193.98     2974.63     15.88 o 
 -12   5   1        8.56       50.63     10.97 o 
 -11   5   1     1465.90     1306.08     11.00 o 
 -10   5   1     3112.23     2898.11    223.32 o 
  -9   5   1      502.43      437.14      9.91 o 
  -8   5   1     1545.06     1626.44     34.66 o 
  -7   5   1     2272.98     2523.40     58.01 o 
  -6   5   1     4443.04     4510.36    248.94 o 
  -5   5   1      747.76      851.28     36.47 o 
  -4   5   1      336.75      345.54      7.75 o 
  -3   5   1      400.80      392.09     12.66 o 
  -2   5   1      312.55      438.50     12.66 o 
  -1   5   1        0.34       32.55     10.25 o 
   0   5   1     1686.26     1290.87     12.66 o 
   1   5   1     9406.94     7462.83    115.28 o 
   3   5   1     6599.26     5989.49    153.09 o 
   4   5   1      283.34      298.61     13.44 o 
   5   5   1      819.83      866.02     33.21 o 
   6   5   1      133.77      157.40      7.41 o 
   7   5   1     5624.47     5467.06    475.72 o 
   8   5   1     3451.52     3291.88    221.96 o 
   9   5   1     4904.00     4855.38     82.58 o 
  10   5   1     3266.21     3287.23     91.32 o 
  11   5   1     2018.10     1917.85     15.52 o 
  12   5   1      694.52      668.37     29.53 o 
  13   5   1       33.56       27.96      7.14 o 
  14   5   1      150.00      161.50     12.81 o 
 -11   6   1     1722.42     1846.19     75.19 o 
 -10   6   1     1969.28     2186.73     83.63 o 
  -9   6   1      866.66      906.25     66.00 o 
  -8   6   1      670.09      676.87     18.84 o 
  -7   6   1     1997.68     2053.80     59.67 o 
  -6   6   1      339.39      329.89      8.84 o 
  -5   6   1    11216.87    11853.41     34.36 o 
  -4   6   1    12290.40    11820.56     33.75 o 
  -3   6   1     4702.42     5201.14     25.32 o 
  -2   6   1       87.78       87.10     10.85 o 
  -1   6   1      230.17      225.02     16.12 o 
   0   6   1      714.06      727.21     11.75 o 
   1   6   1     1163.30     1254.43     11.70 o 
   2   6   1      808.17      793.35      8.50 o 
   3   6   1      105.07      117.76      5.07 o 
   4   6   1     8771.23     8597.88    358.53 o 
   5   6   1     8848.40     8756.50    258.49 o 
   6   6   1      750.60      767.37     37.10 o 
   7   6   1      790.42      882.80     39.58 o 
   8   6   1     6324.79     6740.99    456.94 o 
   9   6   1     2417.76     2722.93    128.64 o 
  10   6   1      280.42      282.34     36.62 o 
  11   6   1       26.56       25.95      7.58 o 
  12   6   1        0.46       10.17      9.95 o 
  13   6   1       85.27       69.55     14.92 o 
  14   6   1      425.54      409.39     34.51 o 
 -10   7   1      222.11      143.25      8.96 o 
  -9   7   1      211.53      198.58     36.77 o 
  -8   7   1      689.51      560.86     11.45 o 
  -7   7   1      370.88      347.49     13.26 o 
  -6   7   1       12.96       40.38     12.06 o 
  -5   7   1     2389.74     2701.83     19.29 o 
  -4   7   1     5045.46     5421.15     25.01 o 
  -3   7   1     1754.07     1784.15     16.88 o 
  -2   7   1      871.87      922.51     12.36 o 
  -1   7   1     2541.59     2553.20     45.06 o 
   0   7   1       90.17      112.70      7.88 o 
   1   7   1     2789.38     2421.20     28.18 o 
   2   7   1    12952.32    12149.08    244.27 o 
   3   7   1     4140.25     3744.63    188.52 o 
   4   7   1     2908.55     2626.55     26.34 o 
   5   7   1     3531.82     3473.37     91.28 o 
   6   7   1     2524.92     2703.73     91.26 o 
   7   7   1      369.28      377.13     19.56 o 
   8   7   1       34.01       48.18      7.88 o 
   9   7   1      792.86      835.46     61.93 o 
  10   7   1     2570.83     2676.01    155.97 o 
  11   7   1     5180.14     5384.41    257.78 o 
  12   7   1     1909.44     1846.69     36.55 o 
  13   7   1      209.72      195.67     10.00 o 
 -10   8   1     2665.85     2438.43     19.59 o 
  -9   8   1     1292.31     1303.15     15.37 o 
  -8   8   1       31.62       36.77     13.86 o 
  -7   8   1      208.53      239.90     10.25 o 
  -6   8   1        6.94       17.48      8.74 o 
  -5   8   1       81.23       83.78     12.06 o 
  -4   8   1      346.49      359.84     12.66 o 
  -3   8   1      735.99      712.75     13.86 o 
  -2   8   1     9725.50     9648.28     60.28 o 
  -1   8   1    17111.74    16557.50    311.82 o 
   0   8   1     1122.88     1087.10     23.21 o 
   1   8   1       98.28       97.64      6.63 o 
   2   8   1     2633.36     2470.35     37.67 o 
   3   8   1      355.36      334.81     21.46 o 
   4   8   1     4077.04     3971.19     28.78 o 
   5   8   1     3003.76     2768.84    102.76 o 
   6   8   1     2493.21     2540.93     78.42 o 
   7   8   1      415.45      412.94     11.64 o 
   8   8   1      224.65      215.47      9.59 o 
   9   8   1        5.73       26.37      6.21 o 
  10   8   1     1063.08     1136.48     71.18 o 
  11   8   1     1289.92     1328.00    101.62 o 
  12   8   1      391.29      388.16     22.24 o 
  13   8   1      170.83      148.25     10.88 o 
  -9   9   1       69.87       66.00     16.58 o 
  -8   9   1     1284.27     1136.49     14.77 o 
  -7   9   1     2506.30     2474.60     20.49 o 
  -6   9   1      532.85      548.81     15.07 o 
  -5   9   1      943.46      946.32     12.66 o 
  -4   9   1       92.90      110.00     12.96 o 
  -3   9   1      472.21      505.42      8.54 o 
  -2   9   1      955.64      923.55     16.42 o 
  -1   9   1      405.53      430.55     19.37 o 
   0   9   1      233.20      261.94     22.46 o 
   1   9   1      438.38      494.90      9.68 o 
   2   9   1      694.65      709.17     26.52 o 
   3   9   1        0.46       14.44      8.30 o 
   4   9   1     5627.14     5584.88    167.26 o 
   5   9   1     9517.15     9408.89    229.95 o 
   6   9   1     3191.54     3258.59    125.90 o 
   7   9   1      375.01      409.40      7.21 o 
   8   9   1        2.67       10.15      5.65 o 
   9   9   1      223.96      248.36     18.82 o 
  10   9   1      838.54      877.57     36.38 o 
  11   9   1     1402.17     1400.68    143.09 o 
  12   9   1      210.87      223.56      9.96 o 
  -7  10   1     3225.29     3414.29     24.41 o 
  -6  10   1      441.53      467.13     15.97 o 
  -5  10   1      539.04      519.27     15.97 o 
  -4  10   1      438.34      471.85     10.23 o 
  -3  10   1       16.14       17.63      8.95 o 
  -2  10   1     2986.95     2922.51    136.73 o 
  -1  10   1     3978.85     3976.93    106.40 o 
   0  10   1     1991.24     2013.15     37.07 o 
   1  10   1     2726.72     2872.13     15.45 o 
   2  10   1      637.96      652.27     11.90 o 
   3  10   1      295.73      293.44     21.85 o 
   4  10   1      135.70      166.06     12.36 o 
   5  10   1      507.51      495.91     10.01 o 
   6  10   1      186.20      227.45     25.62 o 
   7  10   1     1376.99     1269.67     98.40 o 
   8  10   1     3177.87     3400.29     48.70 o 
   9  10   1      764.97      802.02     11.49 o 
  10  10   1        1.18        8.84     15.11 o 
  11  10   1      767.39      730.07     66.39 o 
  -6  11   1      171.84      126.21      8.10 o 
  -5  11   1     2043.37     1912.41     87.55 o 
  -4  11   1     1463.52     1328.77     46.17 o 
  -3  11   1        0.75       17.32      7.94 o 
  -2  11   1     1051.66     1138.56      9.97 o 
  -1  11   1     3192.68     3379.16     43.23 o 
   0  11   1      647.81      675.83     21.20 o 
   1  11   1      469.41      512.02     16.76 o 
   2  11   1      796.31      797.50     25.16 o 
   3  11   1      131.40      178.81     11.45 o 
   4  11   1      341.39      418.01     14.47 o 
   5  11   1      346.88      357.13     14.47 o 
   6  11   1     1561.29     1529.19    220.91 o 
   7  11   1     1556.75     1595.43     79.86 o 
   8  11   1     2184.80     2310.32     31.34 o 
   9  11   1      948.30      935.46     64.95 o 
  10  11   1       20.85       19.54      8.75 o 
  -4  12   1      336.35      355.65     13.72 o 
  -3  12   1        2.07        7.53      8.53 o 
  -2  12   1        7.58        9.86      8.29 o 
  -1  12   1      238.72      227.35      8.14 o 
   0  12   1      256.93      284.09      7.74 o 
   1  12   1     3173.45     3232.71     74.84 o 
   2  12   1     3894.41     4112.07    173.89 o 
   3  12   1     1572.98     1595.79     16.27 o 
   4  12   1      164.14      198.31     14.47 o 
   5  12   1      200.52      209.76     10.85 o 
   6  12   1       42.83       24.71     13.86 o 
   7  12   1      148.64      197.70     33.60 o 
   8  12   1      349.12      387.54     28.33 o 
   9  12   1      517.11      560.79     62.99 o 
  -1  13   1        4.37        8.45      8.93 o 
   0  13   1      163.12      154.59     18.40 o 
   1  13   1      123.12      163.42     12.56 o 
   2  13   1     1065.79     1059.51     25.11 o 
   3  13   1      102.79       88.91     15.67 o 
   4  13   1      577.09      623.85     17.48 o 
   5  13   1      895.09      926.13     18.99 o 
   6  13   1       30.93       25.92     15.97 o 
  -5 -12   2      642.56      709.74     17.78 o 
  -4 -12   2      408.93      334.53     12.96 o 
  -3 -12   2      106.30      111.51     15.67 o 
  -2 -12   2      679.00      656.40     13.56 o 
  -1 -12   2      218.26      251.15     18.69 o 
   0 -12   2      121.69      126.71     10.18 o 
   1 -12   2       81.37       95.60     10.74 o 
  -8 -11   2      226.06      261.69     40.08 o 
  -7 -11   2       35.48       51.05     10.66 o 
  -6 -11   2       80.80       96.74     14.77 o 
  -5 -11   2       43.31       59.97     14.47 o 
  -4 -11   2       62.32      105.48     14.47 o 
  -3 -11   2     1324.36     1439.97     18.38 o 
  -2 -11   2     4751.30     4647.22     22.60 o 
  -1 -11   2     2952.74     2895.92     18.99 o 
   0 -11   2       53.61       68.35      8.90 o 
   1 -11   2      171.20      171.51      8.06 o 
   2 -11   2      262.01      256.66     15.80 o 
   3 -11   2      110.53      129.58      9.04 o 
   4 -11   2      788.85      767.00     14.49 o 
 -10 -10   2       11.17       16.64     11.30 o 
  -9 -10   2      643.22      619.62     70.52 o 
  -8 -10   2     1705.89     1722.04    220.61 o 
  -7 -10   2     1328.92     1489.38     67.96 o 
  -6 -10   2      786.98      804.67     30.74 o 
  -5 -10   2      203.05      182.33     10.25 o 
  -4 -10   2        2.94        3.62     13.26 o 
  -3 -10   2       82.82      106.69     13.26 o 
  -2 -10   2      289.54      314.94     10.55 o 
  -1 -10   2       14.03       32.94      8.16 o 
   0 -10   2      204.94      236.29      8.58 o 
   1 -10   2     2411.83     2464.72     43.39 o 
   2 -10   2      820.17      868.66     10.46 o 
   3 -10   2      287.06      276.31     12.36 o 
   4 -10   2     1627.65     1622.49     13.32 o 
   5 -10   2     1363.94     1159.84     43.10 o 
   6 -10   2       51.40       48.08     13.26 o 
 -11  -9   2      403.07      396.60     59.53 o 
 -10  -9   2       39.67       47.18      9.84 o 
  -9  -9   2     1919.98     1923.62    193.78 o 
  -8  -9   2     1998.54     2029.80    309.81 o 
  -7  -9   2     1951.31     2008.71    115.43 o 
  -6  -9   2       15.62       30.05      9.06 o 
  -5  -9   2      665.30      640.38     33.45 o 
  -4  -9   2       47.13       60.28      9.04 o 
  -3  -9   2      305.33      337.84     13.26 o 
  -2  -9   2     2036.31     2091.85     17.78 o 
  -1  -9   2     1640.40     1752.66     37.07 o 
   0  -9   2     1792.18     1726.15     32.40 o 
   1  -9   2     5719.98     5446.88     59.91 o 
   2  -9   2     1139.64     1140.63     15.22 o 
   3  -9   2      137.30      128.00      6.82 o 
   4  -9   2     1880.09     1908.04     98.55 o 
   5  -9   2      653.56      635.34     15.37 o 
   6  -9   2     2138.04     2047.85     16.58 o 
   7  -9   2     2950.40     2620.46     19.29 o 
 -12  -8   2      648.56      574.12     17.48 o 
 -11  -8   2      175.83      208.51      9.39 o 
 -10  -8   2      479.40      500.82     33.90 o 
  -9  -8   2      263.35      265.20     16.06 o 
  -8  -8   2       22.63       34.56      7.07 o 
  -7  -8   2      752.04      706.25     70.82 o 
  -6  -8   2     4058.50     4021.30    417.25 o 
  -5  -8   2     5191.86     5012.18    143.30 o 
  -4  -8   2     3885.71     3647.72    175.40 o 
  -3  -8   2       27.82       36.47     11.45 o 
  -2  -8   2     1212.91     1257.94     15.37 o 
  -1  -8   2      730.19      732.10     13.41 o 
   0  -8   2       19.14       17.16      8.83 o 
   1  -8   2     1733.94     1682.24     60.12 o 
   2  -8   2     1146.22     1131.25     40.23 o 
   3  -8   2      190.66      198.29      7.53 o 
   4  -8   2       74.68       87.70     12.66 o 
   5  -8   2      123.87      153.40     13.26 o 
   6  -8   2      491.87      469.24     11.15 o 
   7  -8   2     2852.16     2514.98     17.18 o 
   8  -8   2     1253.97     1218.76     18.08 o 
   9  -8   2       49.95       70.52     15.97 o 
 -12  -7   2      339.95      321.20     29.11 o 
 -11  -7   2      477.83      543.46     57.41 o 
 -10  -7   2      667.91      716.84     56.79 o 
  -9  -7   2       69.71       63.11      7.49 o 
  -8  -7   2        5.52       21.52      5.50 o 
  -7  -7   2      981.74      984.56     21.02 o 
  -6  -7   2     1536.88     1478.43     10.42 o 
  -5  -7   2     3807.85     3799.08    484.91 o 
  -4  -7   2     2326.89     2367.87     16.73 o 
  -3  -7   2      788.91      798.34     24.41 o 
  -2  -7   2      448.93      372.20     12.36 o 
  -1  -7   2       40.93       34.39      9.42 o 
   0  -7   2     2048.60     1950.66     80.62 o 
   1  -7   2    17304.99    16097.74    905.94 o 
   2  -7   2     5468.61     4968.12     48.67 o 
   3  -7   2      901.18      873.99     13.86 o 
   4  -7   2        0.70       13.26     11.75 o 
   5  -7   2      488.25      475.87     13.86 o 
   6  -7   2       11.97       18.99      8.74 o 
   7  -7   2       36.36       54.25     13.26 o 
   8  -7   2        7.22       14.16      9.95 o 
   9  -7   2     1233.59     1300.44     17.78 o 
  10  -7   2     2302.64     2227.47     18.08 o 
 -13  -6   2      311.51      244.42     25.62 o 
 -12  -6   2     2463.39     2276.55    283.75 o 
 -11  -6   2     2876.52     2771.49    155.66 o 
 -10  -6   2     4209.57     4034.66    291.28 o 
  -9  -6   2        9.52       35.58      6.61 o 
  -8  -6   2      226.46      259.48     10.44 o 
  -7  -6   2      678.68      735.93     31.05 o 
  -6  -6   2     2597.43     2586.15    121.05 o 
  -5  -6   2     2544.55     2443.72    125.49 o 
  -4  -6   2     4565.46     4596.83    264.61 o 
  -3  -6   2     6802.11     6030.24    406.56 o 
  -2  -6   2     4358.49     3433.88     18.38 o 
  -1  -6   2     1206.31     1021.00     34.81 o 
   0  -6   2       80.02       90.71      7.53 o 
   1  -6   2     3564.60     3403.44     19.89 o 
   2  -6   2      213.22      235.33     13.71 o 
   3  -6   2     1018.43     1035.53     14.47 o 
   4  -6   2     7503.05     7387.02     26.52 o 
   5  -6   2     3059.78     3160.83     19.29 o 
   6  -6   2      184.98      217.89     12.36 o 
   7  -6   2     1211.13     1015.64     12.36 o 
   8  -6   2     1129.55      969.53     12.36 o 
   9  -6   2      371.78      389.38     14.77 o 
  10  -6   2      152.39      131.70     10.85 o 
  11  -6   2        5.10       22.90     10.85 o 
 -13  -5   2      114.15      102.81     18.84 o 
 -12  -5   2       44.30       54.65     10.12 o 
 -11  -5   2       73.33       80.02      7.86 o 
 -10  -5   2       15.40       39.26      7.30 o 
  -9  -5   2     1451.55     1516.63     95.08 o 
  -8  -5   2     5450.14     5714.41    249.09 o 
  -7  -5   2       12.15       27.84     22.00 o 
  -6  -5   2     2236.32     2266.20    130.31 o 
  -5  -5   2     6822.21     7003.46    262.31 o 
  -4  -5   2     3053.93     2764.91     82.70 o 
  -3  -5   2        8.44       21.40      7.25 o 
  -2  -5   2      170.33      233.01      7.88 o 
  -1  -5   2        2.16       25.22     11.00 o 
   0  -5   2      274.84      352.91      9.34 o 
   1  -5   2     1062.41     1022.57     14.16 o 
   2  -5   2      566.69      507.22      9.64 o 
   3  -5   2     6903.54     7322.53     26.82 o 
   4  -5   2    12862.53    12408.85     32.25 o 
   5  -5   2     7067.11     7188.42     26.22 o 
   6  -5   2        8.07       40.38     11.45 o 
   7  -5   2      341.71      393.30     12.66 o 
   8  -5   2      906.99      855.03      8.98 o 
   9  -5   2     1423.17     1397.15     35.41 o 
  10  -5   2     2185.23     2165.43     31.49 o 
  11  -5   2     1720.07     1723.54     61.33 o 
 -13  -4   2        3.11       13.23      8.64 o 
 -12  -4   2      848.72      776.34     71.43 o 
 -11  -4   2     1087.90      963.23     21.55 o 
 -10  -4   2     3325.53     3216.98    186.25 o 
  -9  -4   2     1932.20     1865.50    120.40 o 
  -8  -4   2     6622.77     6318.64    302.88 o 
  -7  -4   2     4473.65     4619.03     91.17 o 
  -6  -4   2      368.35      392.26      7.31 o 
  -5  -4   2     1425.99     1357.02     98.25 o 
  -4  -4   2     2150.82     2127.41    144.63 o 
  -3  -4   2     7909.69     6788.20    516.41 o 
  -2  -4   2    32546.24    28958.30     55.15 o 
  -1  -4   2    16092.30    14072.23     93.43 o 
   0  -4   2     1010.38      791.41     11.45 o 
   1  -4   2      120.24      155.81      8.74 o 
   2  -4   2      281.92      355.02      9.34 o 
   3  -4   2        3.02       26.22     10.85 o 
   4  -4   2      415.80      471.95     12.06 o 
   5  -4   2      263.54      256.47     11.45 o 
   6  -4   2     2701.64     2826.31     20.34 o 
   7  -4   2     2613.81     2739.84     13.41 o 
   8  -4   2     1493.10     1493.89     20.19 o 
   9  -4   2      588.10      512.35     29.38 o 
  10  -4   2     2977.68     2640.12     58.32 o 
  11  -4   2     1831.25     1551.43     35.41 o 
  12  -4   2      138.82      138.31     11.90 o 
 -14  -3   2     1690.70     1584.19     14.06 o 
 -13  -3   2      775.45      702.76     39.63 o 
 -12  -3   2      238.02      253.85     26.52 o 
 -11  -3   2      128.38      138.67      6.50 o 
 -10  -3   2       12.24       20.76      6.91 o 
  -9  -3   2     1002.02     1041.43     35.86 o 
  -8  -3   2     1133.73     1125.40      9.05 o 
  -7  -3   2     1063.57     1103.28      9.12 o 
  -6  -3   2      839.93      924.33      9.59 o 
  -5  -3   2      773.60      797.30     37.67 o 
  -4  -3   2      303.88      374.36     28.33 o 
  -3  -3   2    11795.19    10549.44    190.02 o 
  -2  -3   2    14061.13    12326.50     59.52 o 
  -1  -3   2      625.01      480.02     19.89 o 
   0  -3   2      182.13      241.10     11.75 o 
   2  -3   2       68.54       46.71      7.84 o 
   3  -3   2     9029.63    10192.23     33.45 o 
   4  -3   2     6347.28     6113.46    112.56 o 
   5  -3   2     7864.36     8195.67    278.02 o 
   6  -3   2     4990.58     4992.22    107.44 o 
   7  -3   2     2152.50     2134.37     36.92 o 
   8  -3   2       12.14       41.68      9.34 o 
   9  -3   2      506.50      442.01      8.02 o 
  10  -3   2        3.23       10.36     15.97 o 
  11  -3   2       13.18       18.99      9.49 o 
  12  -3   2     1299.29     1296.08     97.65 o 
  13  -3   2     1770.41     1606.01     13.96 o 
 -14  -2   2      474.59      449.62      9.16 o 
 -13  -2   2      257.00      244.50      7.99 o 
 -12  -2   2      306.87      270.50     26.37 o 
 -11  -2   2     1323.54     1206.38     17.48 o 
 -10  -2   2      969.16      919.77      9.12 o 
  -9  -2   2     6464.86     6344.02    184.44 o 
  -8  -2   2    10720.38    10503.31    505.86 o 
  -7  -2   2     5176.57     4883.06     14.92 o 
  -6  -2   2      115.45      115.06     15.07 o 
  -5  -2   2     3113.31     3302.04     14.60 o 
  -4  -2   2     1977.46     2118.28     21.10 o 
  -3  -2   2        8.99       17.76      5.43 o 
  -2  -2   2    10090.96     9914.01    132.45 o 
  -1  -2   2      716.89      550.53      8.42 o 
   2  -2   2     4119.81     3843.75     24.41 o 
   3  -2   2      312.09      313.20     16.88 o 
   4  -2   2     3922.62     4127.33    288.57 o 
   5  -2   2     1054.58     1407.78     39.93 o 
   6  -2   2     2354.28     2355.24     52.44 o 
   7  -2   2     6408.47     6559.06    120.85 o 
   8  -2   2     3169.73     3319.71     26.07 o 
   9  -2   2        8.14       33.57      6.63 o 
  10  -2   2       13.77       13.11     11.60 o 
  11  -2   2      172.02      129.33      6.61 o 
  12  -2   2      128.76       94.18     11.45 o 
  13  -2   2      208.49      154.41     44.45 o 
 -14  -1   2      621.28      497.54     10.35 o 
 -13  -1   2     1075.54      898.57     29.69 o 
 -12  -1   2     1017.58      973.92     14.32 o 
 -11  -1   2     1697.79     1742.23     14.92 o 
 -10  -1   2      438.19      450.64     15.22 o 
  -9  -1   2      746.14      720.87      8.89 o 
  -8  -1   2     1899.52     1999.49     13.26 o 
  -7  -1   2        7.67       13.80      7.66 o 
  -6  -1   2     8366.18     8752.75    307.70 o 
  -5  -1   2    20839.90    21144.32    255.11 o 
  -4  -1   2     4925.59     5532.50    222.57 o 
  -3  -1   2     2583.43     2514.92     89.21 o 
  -2  -1   2    21826.31    20138.25    628.37 o 
  -1  -1   2     6673.42     6231.05    104.87 o 
   0  -1   2      966.56      818.95    198.61 o 
   2  -1   2      874.81     1024.24     28.03 o 
   3  -1   2      299.54      268.21      7.67 o 
   4  -1   2     1952.62     2034.90     18.23 o 
   5  -1   2     1459.55     1721.62     37.82 o 
   6  -1   2     8460.77     8987.68     21.70 o 
   7  -1   2    14654.27    15432.74    582.71 o 
   8  -1   2     7671.03     7755.03     56.06 o 
   9  -1   2     1159.82     1027.75     10.12 o 
  10  -1   2      804.64      709.92     12.36 o 
  11  -1   2      272.09      251.35     24.41 o 
  12  -1   2      498.26      530.69     12.81 o 
  13  -1   2      971.99      880.43     36.92 o 
 -14   0   2      852.39      838.65     10.02 o 
 -13   0   2      440.52      475.25     10.70 o 
 -12   0   2      184.15      169.94      9.69 o 
 -11   0   2        1.06       -6.10      7.41 o 
 -10   0   2      504.48      516.73      7.25 o 
  -9   0   2       27.80       32.38      5.86 o 
  -8   0   2        3.98       20.60      7.23 o 
  -7   0   2     3883.79     3856.99     14.14 o 
  -6   0   2    12363.37    12419.62     25.47 o 
  -5   0   2    22604.85    23399.96    545.49 o 
  -4   0   2     8278.33     8390.20    390.73 o 
  -3   0   2      939.81     1103.52     39.18 o 
  -2   0   2       13.89       27.33      9.27 o 
  -1   0   2     6710.81     6318.96     93.88 o 
   0   0   2     4317.13     3973.97    246.50 o 
   3   0   2     8902.44     9891.10    197.40 o 
   4   0   2     6050.43     6886.18     21.42 o 
   5   0   2     1401.97     1446.91     36.17 o 
   6   0   2      193.23      284.05      7.23 o 
   7   0   2      231.31      266.78      6.61 o 
   8   0   2       18.91       22.00      7.88 o 
   9   0   2     2963.47     2725.91     61.18 o 
  10   0   2     3802.69     3812.50     39.93 o 
  11   0   2     2092.52     2122.62    104.73 o 
  12   0   2       37.04       29.75      8.44 o 
  13   0   2     1358.31     1215.38     53.34 o 
  14   0   2      734.88      516.46     10.40 o 
 -13   1   2      723.64      737.45     47.62 o 
 -12   1   2     2938.51     2830.38    170.28 o 
 -11   1   2     6215.85     5757.87    163.80 o 
 -10   1   2     1444.36     1439.03     77.15 o 
  -9   1   2      223.87      238.29      8.14 o 
  -8   1   2       83.31       65.17     13.86 o 
  -7   1   2        7.83       23.47      5.33 o 
  -6   1   2     1131.16     1226.46     50.03 o 
  -5   1   2      262.38      261.26      6.95 o 
  -4   1   2     1056.83     1221.98     46.56 o 
  -3   1   2    10914.38    11966.12     48.07 o 
  -2   1   2     8823.94     9173.05    207.80 o 
  -1   1   2     3324.57     3633.82    258.13 o 
   0   1   2     5702.57     5016.81    161.37 o 
   2   1   2    12285.60    14039.69    258.43 o 
   3   1   2      174.89      169.82      8.11 o 
   4   1   2     7166.82     7507.44     23.00 o 
   5   1   2      248.94      235.71     23.21 o 
   6   1   2     2178.63     2378.05     28.48 o 
   7   1   2     3281.39     3457.85     21.55 o 
   8   1   2     3371.26     3448.63    115.13 o 
   9   1   2     3658.29     3485.80    127.48 o 
  10   1   2     2557.90     2540.99     63.14 o 
  11   1   2     2865.10     2660.07     99.00 o 
  12   1   2       31.57       34.32     15.37 o 
  13   1   2       79.22       94.74     11.45 o 
  14   1   2       47.06       37.62     18.84 o 
 -13   2   2      148.84      202.56     10.87 o 
 -12   2   2     1130.82     1400.89     69.02 o 
 -11   2   2     1830.86     1987.26     80.62 o 
 -10   2   2      206.63      262.96     13.56 o 
  -9   2   2     2600.37     2510.47    148.43 o 
  -8   2   2     3217.66     3282.47     91.32 o 
  -7   2   2      474.73      466.68      8.95 o 
  -6   2   2    10272.28    11174.97     95.23 o 
  -5   2   2    11334.57    11865.75    745.60 o 
  -4   2   2     7276.12     7978.01     86.34 o 
  -3   2   2     6982.54     7478.23    189.57 o 
  -2   2   2     3724.71     4173.30    118.59 o 
  -1   2   2     1063.03     1141.45     16.94 o 
   0   2   2        8.10       19.44      9.16 o 
   1   2   2     4493.40     4863.67     22.80 o 
   2   2   2     8134.94     9265.53    487.33 o 
   5   2   2    15756.41    16070.96    104.73 o 
   6   2   2      128.93      203.44     11.15 o 
   7   2   2     1160.02     1182.41     22.15 o 
   8   2   2       10.53       36.84      7.56 o 
   9   2   2     1950.90     1955.26     47.17 o 
  10   2   2     1926.79     1904.07     45.21 o 
  11   2   2     1480.73     1454.74     68.56 o 
  12   2   2      334.43      338.27     12.06 o 
  13   2   2      360.15      376.79     26.97 o 
  14   2   2       19.68       18.44      7.35 o 
 -13   3   2       89.98      110.12      9.09 o 
 -12   3   2       57.72       82.18     11.15 o 
 -11   3   2      164.08      170.32     10.70 o 
 -10   3   2     1057.36     1000.37     10.87 o 
  -9   3   2     3423.15     3676.20     68.56 o 
  -8   3   2    12590.32    12758.10    560.41 o 
  -7   3   2     2754.61     2847.90     76.25 o 
  -6   3   2     1995.09     2114.05     72.93 o 
  -5   3   2     4457.21     4750.03    120.25 o 
  -4   3   2        0.02       15.22      7.25 o 
  -3   3   2     8476.56     9550.74    455.83 o 
  -1   3   2     5715.26     6526.12    133.66 o 
   0   3   2     7408.20     7191.83    643.59 o 
   1   3   2     1574.69     1391.66     37.06 o 
   2   3   2     2999.35     3198.74     70.06 o 
   3   3   2     1779.77     2014.69     80.27 o 
   4   3   2     4262.61     4412.17     32.40 o 
   5   3   2     2892.17     3295.39    162.89 o 
   6   3   2     1234.78     1287.84     44.60 o 
   7   3   2     3608.26     3603.34     62.08 o 
   8   3   2      204.25      187.02     11.30 o 
   9   3   2     3255.00     3448.60    209.15 o 
  10   3   2     6167.81     6489.16    129.14 o 
  11   3   2     6834.50     6283.75    161.09 o 
  12   3   2      329.16      395.11     39.18 o 
  13   3   2        2.35        2.56      7.25 o 
  14   3   2       20.25       34.21     10.66 o 
 -12   4   2      338.22      379.14     11.40 o 
 -11   4   2      862.32      997.02     25.92 o 
 -10   4   2      418.39      499.74      9.49 o 
  -9   4   2       13.40       20.11      6.17 o 
  -8   4   2      221.50      256.58      7.52 o 
  -7   4   2        3.95       18.08      8.10 o 
  -6   4   2      801.61      935.38     12.96 o 
  -5   4   2      734.70      905.18     11.45 o 
  -4   4   2     1845.13     2068.14     50.03 o 
  -3   4   2    17845.51    19617.68    400.23 o 
  -2   4   2    20702.56    22230.83    298.06 o 
  -1   4   2     5999.08     5975.68     35.86 o 
   0   4   2     3120.86     2906.39     74.89 o 
   1   4   2      742.81      719.91     17.53 o 
   2   4   2      376.32      392.18     12.48 o 
   3   4   2     4741.95     4830.45    137.59 o 
   4   4   2    16728.90    16660.49    517.95 o 
   5   4   2     9568.20     9947.38    265.77 o 
   6   4   2     3094.05     2994.47    237.03 o 
   7   4   2    15243.00    15370.12     26.84 o 
   8   4   2     1661.48     1634.53     38.12 o 
   9   4   2        0.48       19.03      7.76 o 
  10   4   2      110.61      152.90      8.63 o 
  11   4   2      143.35      192.76      9.16 o 
  12   4   2     2067.29     2022.16     66.30 o 
  13   4   2     3631.34     3449.65    301.23 o 
  14   4   2      514.96      483.53     22.30 o 
 -12   5   2      546.54      447.85     14.92 o 
 -11   5   2      241.59      239.78     19.74 o 
 -10   5   2      110.64      134.69      8.24 o 
  -9   5   2     3424.49     3588.90    169.07 o 
  -8   5   2    10383.55    10430.17    240.05 o 
  -7   5   2      927.36     1073.15     68.41 o 
  -6   5   2      178.59      176.58      8.63 o 
  -5   5   2     1345.07     1431.69     10.47 o 
  -4   5   2      566.92      569.34      9.38 o 
  -3   5   2       87.39      116.91     13.71 o 
  -2   5   2       66.91       47.92     10.55 o 
  -1   5   2      434.50      431.27     13.56 o 
   0   5   2    12247.99    10567.59    292.64 o 
   1   5   2    19835.74    16145.65    582.41 o 
   2   5   2     4689.68     4360.09    104.83 o 
   3   5   2     7746.37     8008.07    203.84 o 
   4   5   2     4639.37     4507.76    191.21 o 
   5   5   2     1644.38     1765.78     81.76 o 
   6   5   2      659.86      649.78     33.25 o 
   7   5   2      446.26      397.91     10.10 o 
   8   5   2        8.01       11.30      8.10 o 
   9   5   2      245.45      274.79     15.97 o 
  10   5   2        2.62       13.11      8.59 o 
  11   5   2      566.14      549.84     12.51 o 
  12   5   2      956.77     1092.47     45.36 o 
  13   5   2     2488.61     2313.26     28.48 o 
  14   5   2     1375.99     1305.74     66.00 o 
 -11   6   2     1992.11     1849.55    131.55 o 
 -10   6   2       49.02       86.02     11.60 o 
  -9   6   2     1473.43     1766.57     44.15 o 
  -8   6   2     4942.41     5646.28     17.47 o 
  -7   6   2     1417.52     1569.13     68.11 o 
  -6   6   2     4083.39     4261.13    201.92 o 
  -5   6   2     3629.00     3869.97     75.80 o 
  -4   6   2        1.62       12.96     11.15 o 
  -3   6   2      504.79      485.82     12.36 o 
  -2   6   2     6444.68     6605.56     30.14 o 
  -1   6   2     6855.44     6336.13     29.53 o 
   0   6   2     8260.21     7338.21    181.43 o 
   1   6   2     6039.98     5010.22    394.35 o 
   2   6   2     6579.71     5804.89    234.61 o 
   3   6   2     1114.37     1108.26     35.96 o 
   4   6   2      460.95      414.71     17.61 o 
   5   6   2      285.31      304.84     28.73 o 
   6   6   2    10250.54    10681.26    261.01 o 
   7   6   2    20880.26    21626.68   1386.83 o 
   8   6   2     6707.39     6722.52    358.02 o 
   9   6   2     1158.17     1209.97     86.53 o 
  10   6   2       12.50       30.83      6.97 o 
  11   6   2        5.89       18.96      7.36 o 
  12   6   2      555.89      505.78      8.42 o 
  13   6   2      529.24      535.53     11.19 o 
  14   6   2      119.80      143.12      9.25 o 
 -11   7   2       19.88       34.51     11.29 o 
 -10   7   2        8.94        3.01     12.96 o 
  -9   7   2       92.13      144.33      9.91 o 
  -8   7   2       50.17       60.51      9.38 o 
  -7   7   2      768.12      846.13     44.75 o 
  -6   7   2     7229.75     7647.71     28.63 o 
  -5   7   2     5062.33     5022.13     22.90 o 
  -4   7   2     6092.50     6278.86     27.43 o 
  -3   7   2      182.97      182.03     12.06 o 
  -2   7   2     2952.13     3089.71     21.40 o 
  -1   7   2      662.60      662.68     25.58 o 
   0   7   2     1835.24     1593.73     38.02 o 
   1   7   2     8371.57     7653.85     22.35 o 
   2   7   2     1715.88     1562.65     46.56 o 
   3   7   2     1880.02     1809.09     26.67 o 
   4   7   2     4239.01     4445.68    124.15 o 
   5   7   2        9.87       24.63      8.58 o 
   6   7   2      564.23      605.37      7.87 o 
   7   7   2     4364.02     4490.87    121.06 o 
   8   7   2      124.49      159.01      5.51 o 
   9   7   2      815.44      884.55     52.07 o 
  10   7   2      679.44      649.94     36.62 o 
  11   7   2      155.81      138.28      6.59 o 
  12   7   2      392.93      461.04     29.99 o 
  13   7   2     1804.58     1905.48    117.59 o 
 -10   8   2        2.21       27.73     15.37 o 
  -9   8   2        4.96       11.45     10.25 o 
  -8   8   2      219.38      283.90     14.16 o 
  -7   8   2       51.16       89.21     13.26 o 
  -6   8   2       35.57       66.30     12.66 o 
  -5   8   2     2204.70     2429.39     19.59 o 
  -4   8   2       18.94       59.37     12.06 o 
  -3   8   2     3277.20     3621.03     22.00 o 
  -2   8   2     1677.31     1725.64     67.21 o 
  -1   8   2       32.20       72.15      6.61 o 
   0   8   2     7275.18     6977.94     52.18 o 
   1   8   2    15821.05    14892.06    554.08 o 
   2   8   2     3917.10     3475.53    106.39 o 
   3   8   2      324.73      397.92     11.20 o 
   4   8   2      633.23      615.32      7.27 o 
   5   8   2      888.03      872.40     34.83 o 
   6   8   2      965.56      999.74     47.36 o 
   7   8   2     1415.35     1456.87     46.38 o 
   8   8   2     1345.07     1434.05     88.34 o 
   9   8   2     3322.09     3378.01    208.59 o 
  10   8   2     5701.88     5948.22    311.21 o 
  11   8   2     1973.80     1990.51    129.12 o 
  12   8   2       46.82       50.32     11.23 o 
  13   8   2       16.88       25.90      7.02 o 
  -9   9   2      355.11      282.99     12.06 o 
  -8   9   2     1334.51     1213.34     18.08 o 
  -7   9   2        2.35       10.25     13.86 o 
  -6   9   2     1687.72     1826.94     18.38 o 
  -5   9   2     3247.41     3535.44     22.30 o 
  -4   9   2     3748.95     4039.04     23.21 o 
  -3   9   2     1239.65     1203.70      9.80 o 
  -2   9   2     1948.56     1818.97     52.89 o 
  -1   9   2      780.78      729.96     16.40 o 
   0   9   2      650.78      668.77      8.66 o 
   1   9   2      200.51      198.32      8.63 o 
   2   9   2       73.15       56.24      7.38 o 
   3   9   2     8144.35     7847.15    331.97 o 
   4   9   2    11635.74    10607.22    320.36 o 
   5   9   2     1344.18     1249.49     34.60 o 
   6   9   2       46.81       50.14      6.51 o 
   7   9   2      708.43      749.48      7.92 o 
   8   9   2      331.88      359.95      7.99 o 
   9   9   2        4.90       19.36      6.58 o 
  10   9   2       53.67       41.74      9.34 o 
  11   9   2       46.04       50.67      6.40 o 
  12   9   2      112.41      107.28      6.99 o 
  -8  10   2     1830.54     1601.51     20.79 o 
  -7  10   2      117.05      101.26     15.07 o 
  -6  10   2     1023.90     1034.92     13.86 o 
  -5  10   2     2085.64     2120.78     17.48 o 
  -4  10   2      155.52      191.06      9.80 o 
  -3  10   2      323.84      286.35     15.76 o 
  -2  10   2      768.90      762.08     11.70 o 
  -1  10   2      130.53      123.09      7.31 o 
   0  10   2        0.46       38.89     11.08 o 
   1  10   2       52.56       44.12      8.42 o 
   2  10   2      456.50      394.05     23.21 o 
   3  10   2     2461.97     2396.31     82.12 o 
   4  10   2     8054.81     7058.83     28.03 o 
   5  10   2     1421.57     1482.15     66.00 o 
   6  10   2       29.82       50.81     18.08 o 
   7  10   2      285.75      295.91      7.16 o 
   8  10   2        1.08        3.43      6.54 o 
   9  10   2     3703.03     3971.78    196.00 o 
  10  10   2     2337.80     2378.79    131.48 o 
  11  10   2     1430.27     1385.05    123.90 o 
  12  10   2      953.72      868.71     93.73 o 
  -6  11   2      301.90      227.24     15.97 o 
  -5  11   2      392.61      366.16     21.25 o 
  -4  11   2      256.88      253.96      8.53 o 
  -3  11   2     3045.47     3082.53     12.48 o 
  -2  11   2     6421.23     6398.77    196.54 o 
  -1  11   2     1606.02     1656.64     10.85 o 
   0  11   2       18.98       22.01      7.36 o 
   1  11   2       14.53       23.50      7.19 o 
   2  11   2        1.80       15.39      8.63 o 
   3  11   2      482.36      510.01     10.53 o 
   4  11   2     1123.35     1000.27     13.26 o 
   5  11   2      342.72      353.21     13.86 o 
   6  11   2     2508.72     2509.57     91.32 o 
   7  11   2     2563.06     2581.82    133.81 o 
   8  11   2      152.38      161.83      9.01 o 
   9  11   2      168.01      183.98      7.99 o 
  10  11   2      391.14      441.04     14.74 o 
  11  11   2      182.51      208.48     11.84 o 
  -5  12   2       97.10       77.74      8.08 o 
  -4  12   2       16.20       14.61     11.97 o 
  -3  12   2     1739.63     1859.33     31.57 o 
  -2  12   2      588.03      662.73     25.43 o 
  -1  12   2       44.86       58.04     11.76 o 
   0  12   2     1273.97     1315.72     34.97 o 
   1  12   2     1623.92     1797.40     24.15 o 
   2  12   2       27.82       42.63      8.08 o 
   3  12   2     1267.27     1284.37     30.89 o 
   4  12   2     3528.47     3564.37     24.71 o 
   5  12   2      474.52      479.49     15.37 o 
   6  12   2      151.18      153.70     14.77 o 
   7  12   2      250.20      290.36     22.75 o 
   8  12   2       58.08       61.05     10.55 o 
   9  12   2      379.71      357.49     48.97 o 
  -2  13   2      617.60      675.15     18.59 o 
  -1  13   2      295.20      313.17      9.39 o 
   0  13   2     2217.38     2243.97     85.40 o 
   1  13   2     2418.16     2555.68     63.36 o 
   2  13   2      277.60      261.79      9.33 o 
   3  13   2        6.40       12.09     11.08 o 
   4  13   2      567.85      601.55     16.88 o 
   5  13   2        8.37       31.04     14.77 o 
   6  13   2     1953.85     1883.60     22.30 o 
   7  13   2     1781.94     1777.51     22.00 o 
  -7 -11   3      108.11      113.32     16.27 o 
  -6 -11   3      200.58      161.24     11.45 o 
  -5 -11   3        6.37       15.67     10.85 o 
  -4 -11   3     1057.35     1159.39     18.08 o 
  -3 -11   3     1492.49     1583.13     18.99 o 
  -2 -11   3      482.31      489.74     16.27 o 
  -1 -11   3        1.54       23.21     14.77 o 
   0 -11   3     1179.66     1291.61     16.58 o 
   1 -11   3     1109.92     1142.67     11.70 o 
   2 -11   3       85.78       87.63      8.99 o 
   3 -11   3       66.42       59.61      9.27 o 
  -9 -10   3        3.80       15.44     10.97 o 
  -8 -10   3        4.78        0.04      8.70 o 
  -7 -10   3      256.90      277.29     12.21 o 
  -6 -10   3      574.52      648.16     45.51 o 
  -5 -10   3      182.67      241.70     14.77 o 
  -4 -10   3     2401.62     2602.98     20.19 o 
  -3 -10   3     2738.89     3040.28     21.10 o 
  -2 -10   3     1214.11     1384.82     17.48 o 
  -1 -10   3        3.58       12.06     13.56 o 
   0 -10   3      801.99      843.54     34.17 o 
   1 -10   3       20.19       36.56      8.69 o 
   2 -10   3      822.37      869.73     33.80 o 
   3 -10   3     4144.91     4591.26     68.56 o 
   4 -10   3     1719.03     1923.06     71.58 o 
   5 -10   3       28.65       31.34     10.87 o 
 -10  -9   3     1259.79     1211.59    201.17 o 
  -9  -9   3     3520.55     3585.98    196.65 o 
  -8  -9   3     1594.36     1730.14    100.36 o 
  -7  -9   3       18.70       29.87      9.80 o 
  -6  -9   3       73.16       76.18     11.60 o 
  -5  -9   3      123.57      137.44      8.74 o 
  -4  -9   3      277.26      283.90     12.96 o 
  -3  -9   3      767.50      708.53     14.77 o 
  -2  -9   3       79.98       88.30      9.04 o 
  -1  -9   3     1210.13     1211.83     15.97 o 
   0  -9   3     1080.45     1040.74     13.04 o 
   1  -9   3       42.39       59.20      7.98 o 
   2  -9   3      345.77      347.11     14.47 o 
   3  -9   3     2180.36     2185.58     19.44 o 
   4  -9   3     1518.86     1532.66     21.85 o 
   5  -9   3        3.32       -2.11     10.85 o 
   6  -9   3     1292.26     1316.48     14.92 o 
   7  -9   3      276.58      295.05     16.58 o 
 -11  -8   3      152.02      138.74     18.23 o 
 -10  -8   3      575.41      582.70     41.45 o 
  -9  -8   3      953.71     1007.19     55.91 o 
  -8  -8   3      112.16      135.18     11.75 o 
  -7  -8   3       56.48       78.23     19.89 o 
  -6  -8   3      740.51      722.31    105.48 o 
  -5  -8   3      173.44      199.87     37.37 o 
  -4  -8   3     3418.53     3592.56    128.24 o 
  -3  -8   3     5933.97     5948.86     25.01 o 
  -2  -8   3     4208.59     4389.54     22.30 o 
  -1  -8   3     1620.54     1626.83     16.58 o 
   0  -8   3        0.57        4.74      7.33 o 
   1  -8   3       65.23       74.18      8.52 o 
   2  -8   3      217.29      243.82     22.60 o 
   3  -8   3        2.09       10.98     10.55 o 
   4  -8   3      366.82      379.00     58.92 o 
   5  -8   3     1995.59     1991.49     18.08 o 
   6  -8   3     4423.63     4402.80     20.49 o 
   7  -8   3     1803.77     1820.01     15.97 o 
   8  -8   3        1.84        1.21     14.77 o 
 -12  -7   3       70.66       86.52      9.31 o 
 -11  -7   3       35.62       60.94     11.88 o 
 -10  -7   3      704.12      686.15     78.02 o 
  -9  -7   3     1451.79     1446.11    122.15 o 
  -8  -7   3     1473.56     1501.05     93.43 o 
  -7  -7   3     2307.79     2400.78    175.70 o 
  -6  -7   3     3674.02     3578.87    248.03 o 
  -5  -7   3     1961.45     1900.39    246.53 o 
  -4  -7   3       30.29       60.09     14.92 o 
  -3  -7   3     1043.92     1042.10    138.93 o 
  -2  -7   3      510.00      524.09     12.96 o 
  -1  -7   3     3596.16     3232.55    247.28 o 
   0  -7   3     6455.95     6147.63    113.02 o 
   1  -7   3     1969.07     1786.93     25.92 o 
   2  -7   3       25.32       35.87     18.99 o 
   3  -7   3      352.29      384.95     22.30 o 
   4  -7   3     1037.23     1015.03     14.77 o 
   5  -7   3       13.79       51.54     12.36 o 
   6  -7   3      692.99      651.27     14.47 o 
   7  -7   3      614.18      549.71     11.45 o 
   8  -7   3      405.45      380.03     11.45 o 
   9  -7   3      579.09      649.16     16.58 o 
 -12  -6   3     1582.76     1364.80    205.99 o 
 -11  -6   3      140.07      148.86      8.59 o 
 -10  -6   3      231.43      218.79     20.67 o 
  -9  -6   3     1745.65     1732.39    116.02 o 
  -8  -6   3      598.05      629.69     44.37 o 
  -7  -6   3      379.97      388.05     22.33 o 
  -6  -6   3       90.32      104.79      9.49 o 
  -5  -6   3       60.51       86.75     16.73 o 
  -4  -6   3      106.94      133.94     24.71 o 
  -3  -6   3      133.15      142.77     22.75 o 
  -2  -6   3      613.96      566.59     10.25 o 
  -1  -6   3     7370.52     7110.78    271.69 o 
   0  -6   3     9719.53     9474.65     29.84 o 
   1  -6   3     9009.64     8122.08     26.22 o 
   2  -6   3       35.50       49.47     10.85 o 
   3  -6   3     1547.11     1645.51     15.67 o 
   4  -6   3      354.51      369.49      9.64 o 
   5  -6   3     1818.50     1822.42     16.88 o 
   6  -6   3     4770.95     4690.01     20.79 o 
   7  -6   3     1597.31     1747.08     17.18 o 
   8  -6   3     1122.59     1103.34     15.97 o 
   9  -6   3      849.66      825.47     12.96 o 
  10  -6   3      359.65      481.60     15.97 o 
 -13  -5   3      699.26      686.08     37.22 o 
 -12  -5   3     2203.08     2226.44    118.59 o 
 -11  -5   3      292.61      298.55      7.35 o 
 -10  -5   3       43.21       53.64      7.36 o 
  -9  -5   3      161.42      138.16      7.30 o 
  -8  -5   3       87.50       82.25      8.31 o 
  -7  -5   3     7387.18     7258.47    650.07 o 
  -6  -5   3     9641.47     9183.23    795.31 o 
  -5  -5   3     7425.71     7587.38    269.78 o 
  -4  -5   3      913.42      847.76     24.41 o 
  -3  -5   3       63.27       79.11     20.19 o 
  -2  -5   3      334.08      307.52      7.17 o 
  -1  -5   3      849.62      780.26     12.96 o 
   0  -5   3      103.89       78.36     10.55 o 
   1  -5   3      809.11      673.58     10.25 o 
   2  -5   3     2703.96     2345.48    115.73 o 
   3  -5   3     7712.25     7349.05     26.52 o 
   4  -5   3     2706.09     2810.03     18.38 o 
   5  -5   3      224.68      254.06      8.74 o 
   6  -5   3     8446.57     8080.79     25.32 o 
   7  -5   3     1646.42     1653.95     16.58 o 
   8  -5   3      688.67      707.33     14.77 o 
   9  -5   3      562.47      670.86     11.75 o 
  10  -5   3      162.68      183.24     14.77 o 
  11  -5   3        2.85       34.96     15.07 o 
 -13  -4   3      173.79      154.78      9.25 o 
 -12  -4   3      334.97      332.47     18.53 o 
 -11  -4   3      680.48      644.04     22.00 o 
 -10  -4   3      966.84      918.95     21.55 o 
  -9  -4   3      342.29      370.20     33.30 o 
  -8  -4   3      232.02      271.86      9.34 o 
  -7  -4   3     2200.23     2246.02     45.36 o 
  -6  -4   3     2634.60     2273.18     51.38 o 
  -5  -4   3     3961.15     4023.41     92.37 o 
  -4  -4   3     1466.00     1377.37     91.33 o 
  -3  -4   3     3346.80     2832.93     45.96 o 
  -2  -4   3       46.33       35.48      5.43 o 
  -1  -4   3       54.27       47.01     10.55 o 
   0  -4   3    12505.65    10644.29     31.95 o 
   1  -4   3    11324.71    10083.43     30.74 o 
   2  -4   3     1070.08      915.88     11.45 o 
   3  -4   3     6407.98     6465.72     25.32 o 
   4  -4   3     1506.06     1510.50     15.67 o 
   5  -4   3      215.82      191.37      8.74 o 
   6  -4   3     1355.98     1520.44     15.37 o 
   7  -4   3       99.40       69.92      8.44 o 
   8  -4   3     3472.89     3582.00    146.32 o 
   9  -4   3     6339.75     6426.80    215.63 o 
  10  -4   3     3173.75     3074.83     78.36 o 
  11  -4   3       23.53       55.44      8.36 o 
  12  -4   3        5.13       11.62     21.70 o 
 -13  -3   3     1388.18     1307.92     36.32 o 
 -12  -3   3     3820.92     3678.68    264.76 o 
 -11  -3   3      579.68      565.75      8.76 o 
 -10  -3   3     1011.92      956.37     38.27 o 
  -9  -3   3       14.15       32.57     11.90 o 
  -8  -3   3      929.54      895.26     17.03 o 
  -7  -3   3      701.42      648.95     21.10 o 
  -6  -3   3        1.10       25.76     11.15 o 
  -5  -3   3     5532.69     5760.98    113.17 o 
  -4  -3   3    18702.32    18457.51    325.94 o 
  -3  -3   3    24830.19    23262.34   1675.80 o 
  -2  -3   3     8225.17     7558.99    169.22 o 
  -1  -3   3     1298.49     1270.98     33.30 o 
   0  -3   3     2560.07     2360.38     18.69 o 
   1  -3   3       13.73       44.30      7.84 o 
   2  -3   3     4727.69     4690.92     23.81 o 
   3  -3   3    13917.43    13920.25     36.77 o 
   4  -3   3     5187.01     4842.81     21.40 o 
   5  -3   3      166.05      150.99     11.15 o 
   6  -3   3      184.40      201.66      9.64 o 
   7  -3   3      393.31      406.54     19.14 o 
   8  -3   3      475.66      493.96     17.93 o 
   9  -3   3     3361.75     3009.46     86.95 o 
  10  -3   3      555.39      490.72      7.56 o 
  11  -3   3      354.42      372.83      8.70 o 
  12  -3   3      834.32      799.27      9.38 o 
 -13  -2   3       67.50       88.82      8.74 o 
 -12  -2   3      270.92      277.49     21.40 o 
 -11  -2   3       23.02       11.60      6.39 o 
 -10  -2   3     1868.82     1795.63     77.15 o 
  -9  -2   3     6494.01     6517.13    103.97 o 
  -8  -2   3     3283.80     3218.87     14.77 o 
  -7  -2   3     1234.22     1128.84      8.52 o 
  -6  -2   3      112.44       97.72      9.79 o 
  -5  -2   3     1437.29     1333.29     71.12 o 
  -4  -2   3      591.31      622.66     28.03 o 
  -3  -2   3       90.76       96.86      5.75 o 
  -2  -2   3      261.65      221.49      7.66 o 
  -1  -2   3       39.20       28.78      7.67 o 
   0  -2   3     1061.64      777.98    358.94 o 
   2  -2   3     4983.60     4658.97     24.71 o 
   4  -2   3    15300.14    16562.72    812.21 o 
   5  -2   3      502.86      602.82      9.95 o 
   6  -2   3     1425.54     1464.00      9.27 o 
   7  -2   3      154.55      147.03      6.85 o 
   8  -2   3      865.68      870.31      9.91 o 
   9  -2   3     2365.54     2210.90     36.01 o 
  10  -2   3      659.41      714.91     12.81 o 
  11  -2   3     2069.21     2045.24     75.49 o 
  12  -2   3     1705.52     1681.59     67.66 o 
  13  -2   3      402.14      384.73      9.91 o 
 -13  -1   3        3.95       17.93      7.46 o 
 -12  -1   3        1.89       16.13      6.92 o 
 -11  -1   3      394.03      412.15     25.47 o 
 -10  -1   3     4802.23     4599.70     50.33 o 
  -9  -1   3     4501.15     4434.77     76.40 o 
  -8  -1   3     5428.28     5312.24    102.62 o 
  -7  -1   3      780.03      786.17     13.56 o 
  -6  -1   3     1054.72     1029.13     47.01 o 
  -5  -1   3      781.38      729.74      9.79 o 
  -4  -1   3    15461.53    14634.90    274.55 o 
  -3  -1   3    13592.45    12624.39     42.19 o 
  -2  -1   3     8096.35     7911.57     31.34 o 
  -1  -1   3    24836.82    22559.85    826.37 o 
   0  -1   3     8377.84     7820.86    680.21 o 
   2  -1   3      291.73      314.33     12.66 o 
   3  -1   3     2226.76     2557.87    118.89 o 
   4  -1   3      478.57      513.89     13.26 o 
   5  -1   3     9592.04     9415.14     76.85 o 
   6  -1   3    16035.20    16328.22    170.73 o 
   7  -1   3     4235.96     4356.89     39.03 o 
   8  -1   3       10.69       24.03      8.44 o 
   9  -1   3     2285.71     2123.18     22.45 o 
  10  -1   3     1237.67     1092.39     24.11 o 
  11  -1   3        4.19       17.14      7.19 o 
  12  -1   3      169.01      174.35     15.67 o 
  13  -1   3       30.67       60.50      8.64 o 
 -13   0   3       20.39       35.36     26.07 o 
 -12   0   3       46.34       66.30      7.92 o 
 -11   0   3      248.86      222.40      8.18 o 
 -10   0   3      114.35       86.11     14.47 o 
  -9   0   3      204.45      200.72      7.30 o 
  -8   0   3     2008.45     1955.80     33.00 o 
  -7   0   3     4501.63     4782.49     18.38 o 
  -6   0   3    11798.00    12693.71    317.35 o 
  -5   0   3      415.01      452.06      8.84 o 
  -4   0   3     8092.72     8615.40     35.11 o 
  -3   0   3     4771.32     4515.31    212.17 o 
  -2   0   3     2371.99     2233.18     59.52 o 
  -1   0   3     1603.50     1528.02     49.73 o 
   0   0   3     9027.39     8177.43    635.00 o 
   1   0   3      506.62      480.69     13.56 o 
   2   0   3      292.37      345.03     18.53 o 
   3   0   3     5317.75     6384.72    253.00 o 
   4   0   3     4607.80     5167.40    242.31 o 
   5   0   3     5580.36     6126.31    210.66 o 
   6   0   3     9754.95     9676.81     60.73 o 
   7   0   3     3555.93     3842.49    143.76 o 
   8   0   3       22.68       31.14      6.41 o 
   9   0   3      680.84      747.55     20.95 o 
  10   0   3      132.35      108.67     19.74 o 
  11   0   3     3367.06     3080.06     30.44 o 
  12   0   3     3971.15     3848.88     48.07 o 
  13   0   3     2571.55     2286.59     31.64 o 
  14   0   3      403.64      358.77     12.51 o 
 -13   1   3      517.32      378.17      8.42 o 
 -12   1   3     1253.40     1154.38     36.62 o 
 -11   1   3       15.07       61.15     26.07 o 
 -10   1   3     1416.66     1476.59     63.29 o 
  -9   1   3     2431.45     2607.29     56.36 o 
  -8   1   3     4218.73     4218.20     14.45 o 
  -7   1   3     1107.30     1141.28     64.34 o 
  -6   1   3     4969.87     4926.34    157.47 o 
  -5   1   3     3009.00     3102.27    176.76 o 
  -4   1   3      824.86     1000.61     53.95 o 
  -3   1   3      902.66     1021.58     66.45 o 
  -2   1   3     3261.40     3332.32    102.77 o 
   1   1   3    19428.75    18992.10   1137.54 o 
   2   1   3      689.86      743.23     22.45 o 
   3   1   3      143.90      180.98      7.67 o 
   4   1   3       13.40       39.21      6.41 o 
   5   1   3     2624.37     2580.33     52.44 o 
   6   1   3     5672.49     5978.43    154.46 o 
   7   1   3     3574.41     3401.06     48.07 o 
   8   1   3     2744.28     2724.28    163.65 o 
   9   1   3     2569.42     2601.73    208.55 o 
  10   1   3     1423.61     1329.84     62.99 o 
  11   1   3       62.15       68.19     11.60 o 
  12   1   3     1576.33     1423.19     20.49 o 
  13   1   3      837.67      705.84     41.44 o 
  14   1   3       33.22       39.59     16.73 o 
 -13   2   3     2220.21     2132.77    190.17 o 
 -12   2   3     2702.52     2744.40    139.84 o 
 -11   2   3      667.37      632.19     20.34 o 
 -10   2   3      696.51      704.00     44.45 o 
  -9   2   3     1051.04     1274.82     47.92 o 
  -8   2   3      518.15      502.52     26.97 o 
  -7   2   3     4376.64     4422.81     92.07 o 
  -6   2   3     9320.49    10121.01    567.64 o 
  -5   2   3     4286.37     4520.01     24.26 o 
  -4   2   3      417.00      497.21      8.18 o 
  -3   2   3     1195.38     1474.54     14.16 o 
  -2   2   3        2.07       12.65      7.56 o 
  -1   2   3     3225.39     3368.81    220.46 o 
   0   2   3     6745.76     6006.22    201.45 o 
   1   2   3       21.25       22.50      5.66 o 
   2   2   3     4700.31     5123.84    186.10 o 
   3   2   3    12749.99    13791.23    428.41 o 
   4   2   3      101.43       76.52      6.73 o 
   5   2   3     6067.13     6856.81     49.88 o 
   6   2   3    11617.24    11913.61    254.51 o 
   7   2   3     9408.47    10304.55    191.07 o 
   8   2   3      843.73      838.22     28.93 o 
   9   2   3      120.01      121.14      5.86 o 
  10   2   3       55.07       86.88     20.34 o 
  11   2   3      182.02      161.69     15.22 o 
  12   2   3      474.49      426.19      7.45 o 
  13   2   3      286.17      233.79     16.58 o 
  14   2   3     1273.75     1149.16     92.37 o 
 -13   3   3       12.36       25.88      7.78 o 
 -12   3   3        1.34        1.70      8.52 o 
 -11   3   3        9.47       21.63      7.86 o 
 -10   3   3      918.40      891.56      9.49 o 
  -9   3   3     1375.24     1313.48     82.73 o 
  -8   3   3     1716.29     1782.53     48.97 o 
  -7   3   3     5178.97     5592.39    416.20 o 
  -6   3   3    11944.80    12490.66    147.98 o 
  -5   3   3     5422.01     5603.85    164.10 o 
  -4   3   3     1670.31     2071.17     71.43 o 
  -3   3   3       14.19       32.20      7.99 o 
  -2   3   3     1284.27     1312.88     56.36 o 
  -1   3   3     4693.06     5110.84     81.22 o 
   0   3   3     9590.18     8442.74     37.37 o 
   1   3   3    18389.14    17509.41    176.61 o 
   2   3   3    20680.35    20954.88    124.92 o 
   3   3   3    10693.42    10913.55    316.63 o 
   4   3   3     5129.33     5743.29     87.09 o 
   5   3   3      752.78      890.72     16.42 o 
   6   3   3      910.21      971.61     24.71 o 
   7   3   3      451.42      431.32     23.21 o 
   8   3   3     4278.05     4175.60     14.54 o 
   9   3   3     7909.63     8323.37    272.14 o 
  10   3   3     5865.79     5649.22     94.18 o 
  11   3   3       88.89       86.13     15.22 o 
  12   3   3      377.41      365.65     32.10 o 
  13   3   3        2.47       12.81     10.02 o 
  14   3   3        8.67       13.46      8.47 o 
 -12   4   3      991.59      989.76     20.49 o 
 -11   4   3     1682.61     1893.78     26.22 o 
 -10   4   3      715.75      711.17     37.07 o 
  -9   4   3     1312.66     1352.68     17.63 o 
  -8   4   3      315.43      348.35     14.47 o 
  -7   4   3     2440.82     2480.65    140.29 o 
  -6   4   3        2.88       12.21      8.10 o 
  -5   4   3     1363.35     1399.43     40.84 o 
  -4   4   3    15835.13    17602.46    766.55 o 
  -3   4   3    25070.59    30137.58     66.60 o 
  -2   4   3     3606.16     4044.64     74.89 o 
  -1   4   3     2275.32     2363.39     18.97 o 
   0   4   3     6268.91     5319.55    363.83 o 
   1   4   3     2104.00     1849.22     48.31 o 
   2   4   3       63.34       79.91      8.46 o 
   3   4   3     2274.29     2238.16     36.34 o 
   4   4   3      173.51      175.92      7.48 o 
   5   4   3     1354.15     1624.96     64.51 o 
   6   4   3      672.95      647.64     32.25 o 
   7   4   3      402.10      504.18      7.75 o 
   8   4   3     5208.61     5497.76    107.29 o 
   9   4   3    11199.12    11580.98    794.28 o 
  10   4   3     2279.68     2428.82     12.79 o 
  11   4   3       14.78       47.76     14.32 o 
  12   4   3      246.18      297.40     20.64 o 
  13   4   3       40.74       58.21      6.92 o 
  14   4   3      602.01      624.70     20.04 o 
 -12   5   3     1294.17     1399.81     92.67 o 
 -11   5   3        4.13       11.92     10.12 o 
 -10   5   3     1243.12     1072.06     71.88 o 
  -9   5   3     1254.38     1100.02     49.27 o 
  -8   5   3       93.22       61.17      8.59 o 
  -7   5   3     1233.86     1392.74     18.84 o 
  -6   5   3      660.53      711.10     19.44 o 
  -5   5   3      150.14      168.79     16.58 o 
  -4   5   3     7969.12     9005.99     34.21 o 
  -3   5   3     8793.57     9329.43     58.92 o 
  -2   5   3     2178.74     2386.26     79.86 o 
  -1   5   3      148.80      186.55     14.47 o 
   0   5   3     2975.78     2930.53    114.64 o 
   1   5   3     2669.24     2309.73     29.20 o 
   2   5   3     8883.10     7643.47    187.33 o 
   4   5   3    14717.42    15738.32    259.03 o 
   5   5   3     2849.09     2985.28    113.41 o 
   6   5   3       15.16       52.93     13.54 o 
   7   5   3      396.68      393.74     12.47 o 
   8   5   3     1776.55     1691.11     21.70 o 
   9   5   3      950.95      948.16     59.22 o 
  10   5   3     1120.77     1079.40    105.03 o 
  11   5   3     2033.84     1877.74    179.32 o 
  12   5   3     1825.36     1663.48     37.37 o 
  13   5   3     2105.13     1898.83     64.80 o 
  14   5   3        2.48       23.03      8.64 o 
 -11   6   3      710.35      865.92     43.40 o 
 -10   6   3     2373.39     2419.06     37.97 o 
  -9   6   3     5529.30     5599.79     86.34 o 
  -8   6   3      384.92      393.02     12.06 o 
  -7   6   3      565.19      598.83      8.54 o 
  -6   6   3      391.58      392.74      9.38 o 
  -5   6   3      354.54      385.50     11.75 o 
  -4   6   3     3136.71     3464.08     15.77 o 
  -3   6   3     3829.46     3955.86     24.41 o 
  -2   6   3     3078.46     3324.78     23.81 o 
  -1   6   3    11117.15    10892.20   1167.23 o 
   0   6   3     4432.72     3838.45    106.03 o 
   1   6   3      308.25      329.26      7.41 o 
   2   6   3       74.98       45.64      6.03 o 
   3   6   3     1983.09     1806.84     36.14 o 
   4   6   3      921.16      939.05     37.57 o 
   5   6   3     1773.47     1663.87     15.70 o 
   6   6   3     8743.25     9100.43    428.82 o 
   7   6   3       67.84       50.07      5.99 o 
   8   6   3      980.64     1125.14     59.05 o 
   9   6   3      812.40      948.53     49.46 o 
  10   6   3     2267.82     2578.55    147.55 o 
  11   6   3      826.97      805.39     22.90 o 
  12   6   3      436.74      451.81     42.19 o 
  13   6   3      765.28      705.72     33.45 o 
  14   6   3        4.19       17.93      7.88 o 
 -11   7   3       39.86       79.69     11.51 o 
 -10   7   3      761.44      891.22     12.35 o 
  -9   7   3      314.35      412.69     39.48 o 
  -8   7   3       38.78       27.55      9.49 o 
  -7   7   3     2741.90     2788.88     16.43 o 
  -6   7   3     6920.16     6899.68    378.68 o 
  -5   7   3      150.47      215.48     12.66 o 
  -4   7   3    10597.86    11659.33     37.07 o 
  -3   7   3     6099.76     6345.17     29.23 o 
  -2   7   3     4251.58     4775.90     26.82 o 
  -1   7   3        0.81       16.11      5.26 o 
   0   7   3       99.39      131.53      8.27 o 
   1   7   3      138.82      120.27     12.81 o 
   2   7   3      312.00      266.57      9.19 o 
   3   7   3     2415.97     2143.96     28.67 o 
   4   7   3     3263.35     3129.89     69.66 o 
   5   7   3    11924.57    12745.66    181.75 o 
   6   7   3    12207.88    12462.33    416.09 o 
   7   7   3     6695.93     6825.56    425.71 o 
   8   7   3       21.40       39.36      5.66 o 
   9   7   3      834.84      889.96     44.75 o 
  10   7   3      307.41      267.59     10.24 o 
  11   7   3     2384.96     2545.08     94.49 o 
  12   7   3     3079.95     3000.87    214.08 o 
  13   7   3     2039.03     1884.44     74.96 o 
 -10   8   3      140.95      200.04     42.19 o 
  -9   8   3      755.20      856.43     32.70 o 
  -8   8   3     1093.89     1208.52     17.18 o 
  -7   8   3     1018.80     1093.69     16.58 o 
  -6   8   3     5092.79     5264.13     25.92 o 
  -5   8   3      182.25      231.76     12.96 o 
  -4   8   3      612.69      726.92     14.77 o 
  -3   8   3      858.92      954.16     15.37 o 
  -2   8   3      565.70      544.89     14.16 o 
  -1   8   3     8441.08     7975.96    250.20 o 
   0   8   3    10578.46     9733.05    251.79 o 
   1   8   3     4508.62     4174.36     78.51 o 
   2   8   3      710.50      744.38     10.11 o 
   3   8   3      829.21      752.88     21.11 o 
   4   8   3       21.31       37.80      6.78 o 
   5   8   3       15.78       37.05      5.84 o 
   6   8   3       21.41       31.73      6.61 o 
   7   8   3        2.00       26.99      7.21 o 
   8   8   3     1613.19     1687.87     68.73 o 
   9   8   3      918.65      894.06     46.14 o 
  10   8   3       57.31       47.49      6.71 o 
  11   8   3      776.70      828.87     30.00 o 
  12   8   3     2388.87     2400.21    134.77 o 
  13   8   3     1112.85     1095.15     27.01 o 
  -9   9   3      713.83      721.49     17.78 o 
  -8   9   3      172.45      214.88     15.07 o 
  -7   9   3      925.17      777.55     12.96 o 
  -6   9   3      591.71      545.79     15.37 o 
  -5   9   3       19.53       15.67     12.66 o 
  -4   9   3      344.76      377.32     13.86 o 
  -3   9   3      261.89      276.66     12.96 o 
  -2   9   3      714.73      716.75     11.81 o 
  -1   9   3     4103.06     3952.84    110.81 o 
   0   9   3     6154.11     6100.36     29.71 o 
   1   9   3     1432.70     1319.45     96.59 o 
   2   9   3      182.20      204.54      8.63 o 
   3   9   3     1723.93     1683.60     33.30 o 
   4   9   3      300.34      308.83     21.50 o 
   5   9   3     2534.51     2405.48     25.60 o 
   6   9   3     7391.80     7595.51    141.80 o 
   7   9   3     5200.08     5319.73    269.26 o 
   8   9   3      574.98      593.13     46.03 o 
   9   9   3     2294.23     2350.58    134.50 o 
  10   9   3      811.58      796.17     57.77 o 
  11   9   3       38.08       55.14      7.16 o 
  12   9   3      181.50      196.14     18.24 o 
  13   9   3       36.82       42.65      7.97 o 
  -8  10   3      152.84      230.85     16.27 o 
  -7  10   3     2524.99     2477.31     18.99 o 
  -6  10   3     5020.31     5374.44     27.43 o 
  -5  10   3      450.27      584.67     15.37 o 
  -4  10   3       24.23       39.78      9.34 o 
  -3  10   3      196.45      197.90      6.21 o 
  -2  10   3       59.75       64.81      5.68 o 
  -1  10   3      647.57      656.52      8.35 o 
   0  10   3      497.92      509.52      8.06 o 
   1  10   3     2315.18     2466.33     63.96 o 
   2  10   3     4782.33     4690.76     25.32 o 
   3  10   3     4973.23     5115.09    197.10 o 
   4  10   3      794.38      856.71     61.93 o 
   5  10   3      658.78      646.74     27.12 o 
   6  10   3     1261.98     1176.01     13.20 o 
   7  10   3        0.61       16.37      7.25 o 
   8  10   3     1630.41     1786.51     38.09 o 
   9  10   3      828.49      835.21     28.30 o 
  10  10   3      511.29      522.95     39.77 o 
  11  10   3       23.17       45.74      8.64 o 
  12  10   3      144.98      201.55     20.65 o 
  -6  11   3     1331.07     1338.41     19.89 o 
  -5  11   3       48.42       85.88     17.33 o 
  -4  11   3     3369.66     3176.02     57.64 o 
  -3  11   3     2461.46     2332.83     50.89 o 
  -2  11   3       48.13       50.64      7.60 o 
  -1  11   3      479.58      490.26     10.07 o 
   0  11   3     2211.03     2349.39     49.84 o 
   1  11   3      966.33      978.00     12.72 o 
   2  11   3      510.37      526.73     27.43 o 
   3  11   3      659.51      627.66     23.21 o 
   4  11   3      329.49      319.21     25.92 o 
   5  11   3      415.97      450.56     14.47 o 
   6  11   3       23.31       36.70      9.38 o 
   7  11   3      752.51      722.10     29.12 o 
   8  11   3     2206.35     2303.23    133.87 o 
   9  11   3     5512.71     5709.45    241.69 o 
  10  11   3     1886.41     1868.67    148.29 o 
  11  11   3       17.68       21.92      7.93 o 
  -5  12   3      276.30      311.08     14.62 o 
  -4  12   3     2231.85     2231.66     74.88 o 
  -3  12   3     1947.96     1921.12     96.22 o 
  -2  12   3      981.38      999.19     35.56 o 
  -1  12   3      538.85      590.14      9.28 o 
   0  12   3      721.66      760.47      9.57 o 
   1  12   3      100.47      103.58      6.90 o 
   2  12   3     2230.60     2315.48     31.04 o 
   3  12   3     5631.78     5761.82     77.15 o 
   4  12   3      771.00      837.82     16.88 o 
   5  12   3      393.57      404.75     15.37 o 
   6  12   3      360.29      338.45     15.37 o 
   7  12   3       18.21       16.73      7.69 o 
   8  12   3       10.54       11.05     10.12 o 
   9  12   3      121.15      126.18      7.89 o 
  10  12   3       21.06       28.47      8.29 o 
  -3  13   3       16.17       23.90     10.70 o 
  -2  13   3      241.40      206.46      9.34 o 
  -1  13   3      561.15      583.40      9.86 o 
   0  13   3      549.35      601.86     19.96 o 
   1  13   3        7.80       21.32      8.29 o 
   2  13   3     2030.91     2132.50     51.44 o 
   3  13   3     1315.21     1424.48     70.67 o 
   4  13   3      367.59      368.88     15.97 o 
   5  13   3       62.86       67.51     14.77 o 
   6  13   3      213.28      219.10     15.67 o 
   7  13   3      134.17      115.43     15.67 o 
   8  13   3      225.84      246.93     11.93 o 
   1  14   3       17.07       29.23      9.22 o 
   2  14   3       41.21       59.50      9.33 o 
   3  14   3        0.45        9.40     10.95 o 
   4  14   3      123.40      162.44     16.58 o 
   5  14   3     2997.21     2892.61     26.82 o 
  -5 -11   4       37.22       39.18     11.15 o 
  -4 -11   4      345.58      391.79     16.58 o 
  -3 -11   4      125.48      100.06     11.15 o 
  -2 -11   4      419.19      400.23     12.66 o 
  -1 -11   4     2433.83     2508.02     15.87 o 
   0 -11   4      752.36      796.63     58.92 o 
   1 -11   4      278.13      307.65     57.26 o 
  -7 -10   4      136.38      167.73     33.75 o 
  -6 -10   4      440.64      434.89     12.06 o 
  -5 -10   4      659.02      630.18     16.27 o 
  -4 -10   4     1257.44     1312.49     18.08 o 
  -3 -10   4      385.24      417.41     15.07 o 
  -2 -10   4      775.37      788.10     12.96 o 
  -1 -10   4     1906.05     2092.45     19.59 o 
   0 -10   4      729.35      726.37     12.21 o 
   1 -10   4      363.67      383.61      7.78 o 
   2 -10   4      870.74      823.30     26.58 o 
   3 -10   4      582.41      581.47     11.61 o 
   4 -10   4       35.73       44.74     10.87 o 
  -9  -9   4        7.50       25.53     10.97 o 
  -8  -9   4      497.17      527.29     36.32 o 
  -7  -9   4     1680.04     1735.82    202.07 o 
  -6  -9   4     1390.45     1503.49    158.37 o 
  -5  -9   4      290.02      318.25     14.47 o 
  -4  -9   4      680.04      671.16     15.07 o 
  -3  -9   4      456.49      528.91     14.47 o 
  -2  -9   4      353.47      363.16     14.16 o 
  -1  -9   4      244.82      284.20     13.86 o 
   0  -9   4      135.63      158.83     13.26 o 
   1  -9   4     1811.75     1934.99     92.52 o 
   2  -9   4     5545.78     5458.34     69.47 o 
   3  -9   4     1681.94     1644.59     23.21 o 
   4  -9   4        7.88       15.22     15.82 o 
   5  -9   4      313.74      306.95     10.87 o 
   6  -9   4      252.56      221.59     11.29 o 
 -10  -8   4     2074.16     1961.44    247.43 o 
  -9  -8   4      781.18      840.84    133.06 o 
  -8  -8   4        6.31       11.30     13.41 o 
  -7  -8   4      605.19      662.86     23.66 o 
  -6  -8   4        3.77       13.95      6.60 o 
  -5  -8   4     2141.82     2076.29     56.06 o 
  -4  -8   4     3396.39     3129.79     17.78 o 
  -3  -8   4     1573.91     1492.11     16.58 o 
  -2  -8   4      206.08      169.07      9.04 o 
  -1  -8   4       32.82       19.89     12.96 o 
   0  -8   4       10.77       26.20     10.84 o 
   1  -8   4      243.66      264.93      8.16 o 
   2  -8   4      820.29      784.94     16.27 o 
   3  -8   4      174.48      182.48     12.81 o 
   4  -8   4      275.28      293.09      8.59 o 
   5  -8   4     1862.20     1927.27    109.40 o 
   6  -8   4      587.43      703.11     16.27 o 
   7  -8   4      786.05      681.41     16.58 o 
   8  -8   4     1664.77     1236.55     16.27 o 
 -11  -7   4       18.89       25.49      7.14 o 
 -10  -7   4       13.68       31.87      9.27 o 
  -9  -7   4       23.32       27.49     17.03 o 
  -8  -7   4      225.47      232.17      8.33 o 
  -7  -7   4      118.43      117.55      7.58 o 
  -6  -7   4      228.78      232.99     20.34 o 
  -5  -7   4     3300.60     3213.94    355.32 o 
  -4  -7   4     7630.75     7144.59    467.28 o 
  -3  -7   4     1769.83     1613.26     13.56 o 
  -2  -7   4      188.96      147.67      8.74 o 
  -1  -7   4      124.45      106.39      8.44 o 
   0  -7   4       18.06       22.61      9.30 o 
   1  -7   4     1290.62     1206.68     20.49 o 
   2  -7   4     4256.66     4209.42     22.30 o 
   3  -7   4     2206.20     2127.62     27.58 o 
   4  -7   4     1923.77     1790.42     81.97 o 
   5  -7   4     1496.75     1486.69     16.27 o 
   6  -7   4      402.45      449.05     10.85 o 
   7  -7   4       25.83       45.51      9.64 o 
   8  -7   4      301.73      242.00     11.45 o 
   9  -7   4      150.05      137.13     15.97 o 
 -12  -6   4      278.68      260.19     29.53 o 
 -11  -6   4     1276.65     1262.87    151.49 o 
 -10  -6   4     3627.54     3765.01    343.65 o 
  -9  -6   4     1820.24     1934.46    119.96 o 
  -8  -6   4      405.04      437.01     31.90 o 
  -7  -6   4      646.68      703.05     44.75 o 
  -6  -6   4      402.54      406.78     56.51 o 
  -5  -6   4      102.66      118.81      6.85 o 
  -4  -6   4       36.20       42.79      7.78 o 
  -3  -6   4       45.90       56.85     15.67 o 
  -2  -6   4     4864.98     4634.86     22.00 o 
  -1  -6   4    11744.82    11168.39     31.34 o 
   0  -6   4     1948.04     1749.49     15.97 o 
   1  -6   4      107.18      104.88      8.14 o 
   2  -6   4     3924.88     4012.34     22.00 o 
   3  -6   4     1933.69     2001.01     27.12 o 
   4  -6   4       80.11      123.87     11.75 o 
   5  -6   4     1386.21     1423.10     15.67 o 
   6  -6   4      793.78      788.70     11.75 o 
   7  -6   4       45.61       55.75     12.96 o 
   8  -6   4       65.01       86.80     13.86 o 
   9  -6   4       95.01       86.80     10.85 o 
  10  -6   4      369.97      361.95     16.58 o 
 -12  -5   4        2.52        8.97      8.58 o 
 -11  -5   4      310.89      313.40     43.40 o 
 -10  -5   4     1196.61     1137.20     10.14 o 
  -9  -5   4      216.16      217.19     31.49 o 
  -8  -5   4      631.05      616.42      8.39 o 
  -7  -5   4     1948.12     1885.40    124.17 o 
  -6  -5   4      820.64      823.91     78.86 o 
  -5  -5   4     1200.52     1184.81    105.63 o 
  -4  -5   4     2643.36     2506.24    214.88 o 
  -3  -5   4     2660.36     2744.18    102.02 o 
  -2  -5   4     4382.10     4078.90     36.77 o 
  -1  -5   4     2973.86     2630.41     15.97 o 
   0  -5   4     1251.88     1207.91     14.47 o 
   1  -5   4        9.33       32.55     10.55 o 
   2  -5   4      752.17      661.13      9.27 o 
   3  -5   4       59.16      125.67     11.15 o 
   4  -5   4     5333.72     5546.82     23.21 o 
   5  -5   4     9113.62     8757.08     28.03 o 
   6  -5   4     6253.27     6208.64     24.41 o 
   7  -5   4      198.76      192.58      9.34 o 
   8  -5   4       67.72       67.21      9.04 o 
   9  -5   4      146.15      118.14     10.25 o 
  10  -5   4      465.02      482.50     15.97 o 
  11  -5   4        6.62       27.43     15.67 o 
 -13  -4   4       96.28       93.86     25.47 o 
 -12  -4   4      437.13      435.10     14.62 o 
 -11  -4   4       24.27       23.29      7.80 o 
 -10  -4   4       93.73      123.85     15.67 o 
  -9  -4   4     1386.40     1337.15     78.66 o 
  -8  -4   4     4771.60     4925.05    146.02 o 
  -7  -4   4     9744.95     9258.78    408.52 o 
  -6  -4   4     3746.16     3608.75    144.66 o 
  -5  -4   4       10.38      111.60     39.48 o 
  -4  -4   4     1389.16     1318.95     60.88 o 
  -3  -4   4      178.03      189.82      6.73 o 
  -2  -4   4     8132.10     7237.37    392.84 o 
  -1  -4   4     6819.41     5998.28     24.71 o 
   0  -4   4     1394.33     1086.16     12.06 o 
   1  -4   4     4260.13     3639.41     18.69 o 
   2  -4   4     1073.90      891.01     32.70 o 
   3  -4   4      987.31      929.74     13.56 o 
   4  -4   4      787.52      786.89     10.85 o 
   5  -4   4     1942.34     2066.23     16.58 o 
   6  -4   4     1112.30     1164.52     14.77 o 
   7  -4   4      840.06      814.92     14.16 o 
   8  -4   4     4396.31     4754.81     22.00 o 
   9  -4   4      287.10      336.94     10.25 o 
  10  -4   4      176.69      142.85     13.86 o 
  11  -4   4     1881.96     1654.81     60.12 o 
 -13  -3   4     1158.52     1077.90     65.70 o 
 -12  -3   4      787.96      786.80     25.77 o 
 -11  -3   4        0.28        0.57      8.59 o 
 -10  -3   4        0.41       -1.68      7.14 o 
  -9  -3   4      187.95      208.86      8.74 o 
  -8  -3   4       20.46       17.33      8.10 o 
  -7  -3   4      592.88      574.40      8.18 o 
  -6  -3   4       10.40       45.24     16.42 o 
  -5  -3   4     1949.57     1827.22     80.17 o 
  -4  -3   4     2576.60     2297.52    123.92 o 
  -3  -3   4     1398.45     1414.16     99.30 o 
  -2  -3   4     6609.70     5561.30     16.62 o 
  -1  -3   4    29106.85    26397.74    733.10 o 
   0  -3   4     6426.02     6085.94    297.01 o 
   1  -3   4      900.52     1002.07     13.86 o 
   2  -3   4      802.06      796.84     13.56 o 
   3  -3   4      221.71      257.37     11.45 o 
   4  -3   4     1283.34     1274.52     12.66 o 
   5  -3   4     2924.60     2794.66     16.58 o 
   6  -3   4     2078.82     2284.43     17.18 o 
   7  -3   4     1813.31     1786.70    103.07 o 
   8  -3   4    10074.45     9808.75    106.08 o 
   9  -3   4     2891.39     2929.35    136.37 o 
  10  -3   4       36.39       22.04     15.22 o 
  11  -3   4     1200.60     1225.24     13.26 o 
  12  -3   4      183.26      171.84     15.52 o 
 -13  -2   4     1363.33     1295.38     34.06 o 
 -12  -2   4      270.81      323.95     15.22 o 
 -11  -2   4      271.30      272.04      9.80 o 
 -10  -2   4       15.68       33.18      8.84 o 
  -9  -2   4        1.64       20.03     10.85 o 
  -8  -2   4     2732.13     2608.24     37.37 o 
  -7  -2   4     8275.49     7878.35    100.96 o 
  -6  -2   4     7822.19     8083.07    147.52 o 
  -5  -2   4     3202.17     3207.70     54.55 o 
  -4  -2   4     1719.84     1573.68     81.67 o 
  -3  -2   4     8592.53     7973.55    269.94 o 
  -2  -2   4      124.39      147.10      7.81 o 
  -1  -2   4      124.63       95.33      6.35 o 
   0  -2   4      410.12      363.19     34.81 o 
   1  -2   4    11367.87     9625.64     31.95 o 
   2  -2   4    27999.56    26933.05     52.44 o 
   3  -2   4     9028.62     8968.95     29.53 o 
   4  -2   4      191.72      341.16     12.06 o 
   5  -2   4     1124.17     1271.16     16.42 o 
   6  -2   4     1076.96     1147.32     77.91 o 
   7  -2   4      590.16      612.45      8.11 o 
   8  -2   4        1.00       28.96      8.29 o 
   9  -2   4      157.61      175.99      8.74 o 
  10  -2   4      535.01      532.31      8.46 o 
  11  -2   4      486.44      555.84     26.52 o 
  12  -2   4      126.66      182.41      8.42 o 
  13  -2   4      579.87      467.78     22.90 o 
 -13  -1   4        0.21        3.21     18.53 o 
 -12  -1   4      421.98      407.72     10.76 o 
 -11  -1   4     2656.61     2532.15     84.08 o 
 -10  -1   4     5537.49     5229.44    116.48 o 
  -9  -1   4       78.48       90.90     12.81 o 
  -8  -1   4       97.63      108.57     10.25 o 
  -7  -1   4     4647.07     4556.12     14.88 o 
  -6  -1   4      195.10      173.99     13.86 o 
  -5  -1   4     1357.73     1417.25    101.26 o 
  -4  -1   4     2982.69     3086.07    257.53 o 
  -3  -1   4      792.67      796.26     26.22 o 
  -2  -1   4        3.91       13.35      6.09 o 
  -1  -1   4        2.71       18.79      6.09 o 
   0  -1   4      659.28      640.82     47.32 o 
   1  -1   4    12156.19     9862.04   1568.81 o 
   2  -1   4     9902.58     9207.63     32.85 o 
   3  -1   4    10426.19    11198.82     34.66 o 
   4  -1   4      247.11      208.30      6.48 o 
   5  -1   4     3645.23     3838.41     86.34 o 
   6  -1   4      135.03      173.77      7.53 o 
   7  -1   4     6303.38     6445.92    147.98 o 
   8  -1   4    12409.05    11962.77    242.61 o 
   9  -1   4     2377.50     2522.49     49.58 o 
  10  -1   4      448.16      483.50      8.11 o 
  11  -1   4      888.45      798.85     45.81 o 
  12  -1   4      257.21      268.25      8.68 o 
  13  -1   4      139.35      141.04     12.66 o 
 -13   0   4      221.19      228.81     10.70 o 
 -12   0   4      729.79      771.92     13.71 o 
 -11   0   4      640.24      738.37     10.87 o 
 -10   0   4     1311.41     1403.15     34.51 o 
  -9   0   4       31.81       31.17      5.97 o 
  -8   0   4      257.17      265.25      7.31 o 
  -7   0   4     1083.22     1236.69     10.55 o 
  -6   0   4      860.76      876.51     53.49 o 
  -5   0   4    17107.53    16214.40    400.83 o 
  -4   0   4    20107.80    19525.90    999.51 o 
  -3   0   4    24339.37    23628.43    875.35 o 
  -2   0   4        2.85       12.58      6.13 o 
  -1   0   4     1321.77     1216.27     13.26 o 
   0   0   4      181.86      155.63     12.66 o 
   1   0   4     5422.07     5630.60     32.85 o 
   2   0   4    10227.25    10464.07     37.97 o 
   3   0   4     7107.53     7358.64    151.14 o 
   4   0   4     6490.13     6586.34    220.46 o 
   5   0   4    10329.58    10973.06    232.21 o 
   6   0   4     4924.99     4789.20     15.52 o 
   7   0   4      401.91      433.23     38.12 o 
   8   0   4     5431.35     5831.12    264.31 o 
   9   0   4      342.24      351.59     15.07 o 
  10   0   4     1419.58     1354.14     44.75 o 
  11   0   4     2611.70     2540.93     27.43 o 
  12   0   4      669.66      653.48     10.85 o 
  13   0   4        3.32       20.04      8.58 o 
 -13   1   4       56.60       55.81     11.15 o 
 -12   1   4      177.75      161.51     19.44 o 
 -11   1   4     1656.11     1702.33     78.51 o 
 -10   1   4     3253.50     3420.40    125.52 o 
  -9   1   4     1144.07     1086.33     32.70 o 
  -8   1   4      906.02      912.28     67.81 o 
  -7   1   4      596.85      613.27      8.24 o 
  -6   1   4      743.76      754.70     27.12 o 
  -5   1   4     2018.56     1907.09     74.14 o 
  -4   1   4     1496.90     1392.35     10.81 o 
  -3   1   4      562.72      568.80     24.26 o 
  -2   1   4    12837.69    12954.08    712.45 o 
  -1   1   4    12875.64    11803.30    422.85 o 
   0   1   4     1257.38     1273.95     42.34 o 
   1   1   4     4429.06     4894.54    111.36 o 
   2   1   4    24123.86    26217.89     67.21 o 
   3   1   4     7909.71     9007.50    345.98 o 
   4   1   4        1.06       27.39      6.93 o 
   5   1   4      333.65      384.97      7.67 o 
   6   1   4     1146.34     1327.54     23.51 o 
   7   1   4     1100.71     1178.39     38.43 o 
   8   1   4      252.97      287.76     23.36 o 
   9   1   4      136.46      160.79      8.20 o 
  10   1   4     5558.11     5305.00     95.08 o 
  11   1   4     7854.51     7567.15    159.58 o 
  12   1   4     2095.47     2004.58     12.89 o 
  13   1   4       73.25       96.41      8.42 o 
  14   1   4      259.14      226.66     16.58 o 
 -13   2   4      787.56      575.41     15.97 o 
 -12   2   4        4.60       24.17     10.12 o 
 -11   2   4     2343.11     2365.82     34.21 o 
 -10   2   4     4766.17     5189.76     58.32 o 
  -9   2   4      987.27     1160.43     32.10 o 
  -8   2   4      293.62      302.87     16.12 o 
  -7   2   4     3985.54     3941.34     94.48 o 
  -6   2   4      286.49      263.94     22.60 o 
  -5   2   4     2469.72     2291.81    102.02 o 
  -4   2   4     1742.45     1760.59    102.17 o 
  -3   2   4    12836.52    13918.86    429.91 o 
  -2   2   4    18803.03    17678.71     59.07 o 
  -1   2   4    22634.79    17381.55     50.33 o 
   0   2   4     7544.81     6769.00    143.85 o 
   1   2   4        4.97       14.85      5.86 o 
   2   2   4      746.65      724.01     31.16 o 
   3   2   4       24.83       28.17      6.32 o 
   4   2   4     9980.85    10595.11    361.95 o 
   6   2   4     9625.68    10319.97    196.35 o 
   7   2   4     1171.63     1154.61     47.32 o 
   8   2   4      209.82      176.25      8.14 o 
   9   2   4      185.91      197.83     14.32 o 
  10   2   4       66.49       45.71      7.08 o 
  11   2   4       64.35       52.31     12.66 o 
  12   2   4       13.93       20.20      9.27 o 
  13   2   4      762.53      748.45     41.89 o 
  14   2   4      717.13      714.62     11.83 o 
 -13   3   4      642.01      577.50     10.78 o 
 -12   3   4        2.01       -8.42      8.42 o 
 -11   3   4       26.25       31.34      9.80 o 
 -10   3   4      298.89      323.04      9.69 o 
  -9   3   4      755.41      780.17     45.81 o 
  -8   3   4     9387.98     9908.10     48.82 o 
  -7   3   4     7227.36     7882.34     65.40 o 
  -6   3   4     2805.16     3054.36     81.52 o 
  -5   3   4      883.95      909.40     35.11 o 
  -4   3   4      931.46      929.54     30.44 o 
  -3   3   4      110.38      171.85      8.61 o 
  -2   3   4      218.41      237.14      9.38 o 
  -1   3   4      512.64      524.38     54.06 o 
   0   3   4     1991.91     1823.37    140.52 o 
   1   3   4     3311.67     3478.34     85.56 o 
   2   3   4     2880.28     3109.63     67.82 o 
   3   3   4       12.65       36.84      7.78 o 
   4   3   4     7036.10     7536.96    260.45 o 
   5   3   4    20972.90    22610.30    640.42 o 
   6   3   4     5678.75     6178.40    242.16 o 
   7   3   4      672.66      625.40     16.27 o 
   8   3   4     2456.72     2495.53     12.68 o 
   9   3   4        1.34       16.14     13.41 o 
  10   3   4     4330.85     4129.56     94.03 o 
  11   3   4     2812.67     2768.14     17.33 o 
  12   3   4      838.85      808.32     11.30 o 
  13   3   4     1187.96     1062.41    121.30 o 
  14   3   4      719.23      700.67     69.32 o 
 -12   4   4        1.50       25.33     10.55 o 
 -11   4   4        4.33       29.84     10.02 o 
 -10   4   4       17.32       38.28      8.14 o 
  -9   4   4      676.90      784.17     66.60 o 
  -8   4   4      875.07      984.21     33.15 o 
  -7   4   4     2912.66     3115.70     13.47 o 
  -6   4   4     4647.42     4812.73     61.48 o 
  -5   4   4     3834.11     4141.21    158.52 o 
  -4   4   4     2543.23     2750.45     93.58 o 
  -3   4   4      629.08      631.90     39.03 o 
  -2   4   4    11174.36    12039.24    267.47 o 
   0   4   4    12351.92    10451.41     36.47 o 
   1   4   4     1458.27     1332.39     66.60 o 
   2   4   4     2307.66     2239.11     75.78 o 
   3   4   4     3677.41     4125.59    138.43 o 
   4   4   4      324.70      304.61      6.60 o 
   5   4   4     1319.78     1409.21      9.09 o 
   6   4   4     3853.65     4366.53    138.69 o 
   7   4   4     4552.27     4675.60     30.89 o 
   8   4   4    13677.76    14230.87    666.64 o 
   9   4   4     5099.37     4989.70    324.13 o 
  10   4   4        1.27        3.01      7.23 o 
  11   4   4      682.04      689.75     60.43 o 
  12   4   4      406.77      368.55     14.47 o 
  13   4   4      311.19      296.71     13.41 o 
  14   4   4     1066.31      981.13     67.36 o 
 -12   5   4      152.24      136.02      8.31 o 
 -11   5   4       77.17       62.77     10.22 o 
 -10   5   4      987.12      980.64     67.96 o 
  -9   5   4      375.53      396.32     22.30 o 
  -8   5   4      659.80      709.68     10.33 o 
  -7   5   4      597.23      674.35     44.00 o 
  -6   5   4     9514.94     9782.80    627.92 o 
  -5   5   4     2925.86     3153.51     15.13 o 
  -4   5   4     7268.81     8011.61     33.15 o 
  -3   5   4     1466.00     1696.52     34.21 o 
  -2   5   4    10104.61    11933.29    164.25 o 
  -1   5   4     1474.84     1297.25    135.32 o 
   0   5   4      199.38      262.26     17.13 o 
   1   5   4     9460.30     8621.98    154.76 o 
   2   5   4     9374.15     9018.45    199.49 o 
   3   5   4     4381.42     4939.52     86.02 o 
   4   5   4       92.70      109.67     21.10 o 
   5   5   4     6161.33     6874.64     93.42 o 
   6   5   4     1488.77     1696.11     44.53 o 
   7   5   4     1924.98     2158.02     50.82 o 
   8   5   4     1581.40     1696.18     50.37 o 
   9   5   4       14.80       27.29      5.96 o 
  10   5   4      193.71      234.01      9.06 o 
  11   5   4      512.68      506.42     22.60 o 
  12   5   4        0.07        5.30      7.69 o 
  13   5   4     2826.61     2790.92    114.67 o 
  14   5   4     2892.08     2562.55    107.14 o 
 -11   6   4     1564.44     1424.74    116.48 o 
 -10   6   4     1772.02     1543.21     11.90 o 
  -9   6   4       12.01       37.44      9.58 o 
  -8   6   4     1327.17     1613.56     88.00 o 
  -7   6   4     2224.28     2439.51     25.01 o 
  -6   6   4     2219.78     2411.68     14.01 o 
  -5   6   4       10.25       33.33      6.91 o 
  -4   6   4       31.30       42.69      8.20 o 
  -3   6   4      329.08      380.24     20.49 o 
  -2   6   4       86.45      147.07     11.75 o 
  -1   6   4       98.11      102.32      7.88 o 
   0   6   4     1206.54      892.87     59.22 o 
   1   6   4    21218.99    17665.44     43.10 o 
   2   6   4    21582.78    19115.15    203.43 o 
   3   6   4     6607.91     6271.03     22.38 o 
   4   6   4       32.52       42.92      6.13 o 
   5   6   4       13.35       17.08      6.03 o 
   6   6   4      201.52      221.79      5.69 o 
   7   6   4     3863.50     3876.91     81.12 o 
   8   6   4    10011.75    10983.01    585.41 o 
   9   6   4     2455.46     2427.93     87.72 o 
  10   6   4     1659.38     1627.36     75.74 o 
  11   6   4     1561.33     1499.38     42.77 o 
  12   6   4      288.62      263.36     10.45 o 
  13   6   4      183.79      168.63      6.32 o 
  14   6   4      160.22      155.40      8.12 o 
 -11   7   4     1737.35     1666.94     86.80 o 
 -10   7   4     1301.29     1390.28     38.43 o 
  -9   7   4      180.18      210.50     10.44 o 
  -8   7   4      871.21      856.55     42.04 o 
  -7   7   4     1148.24     1228.84     35.56 o 
  -6   7   4     1216.07     1318.28     56.36 o 
  -5   7   4     4924.47     5466.79    250.44 o 
  -4   7   4    13037.59    13502.84     41.29 o 
  -3   7   4     2454.50     2541.50     21.10 o 
  -2   7   4       43.05       48.22     11.15 o 
  -1   7   4      140.99      146.43     17.34 o 
   0   7   4       66.14       84.45      6.42 o 
   1   7   4       30.61       38.68      8.24 o 
   2   7   4       15.82       23.78     11.15 o 
   3   7   4     1160.09     1162.15     29.47 o 
   4   7   4     2912.38     2715.18    104.76 o 
   5   7   4     7412.08     7658.66    206.88 o 
   6   7   4      374.70      356.30      8.12 o 
   7   7   4     1809.30     1951.02     56.42 o 
   8   7   4     4603.71     5058.73    202.48 o 
   9   7   4     2959.92     3307.44    120.94 o 
  10   7   4        1.71        9.86      7.37 o 
  11   7   4      525.36      490.88     29.61 o 
  12   7   4       13.56       23.71      6.45 o 
  13   7   4      134.73      140.73     27.56 o 
  14   7   4      477.54      427.18     48.19 o 
 -10   8   4      379.15      340.15     11.72 o 
  -9   8   4      217.61      163.78     16.73 o 
  -8   8   4      757.70      650.34     16.73 o 
  -7   8   4      368.46      344.14     16.12 o 
  -6   8   4     1210.48     1303.15     14.16 o 
  -5   8   4     2408.20     2924.55     21.40 o 
  -4   8   4     4548.15     5436.82     27.43 o 
  -3   8   4      491.06      550.92     14.47 o 
  -2   8   4     3104.54     3035.63    357.58 o 
  -1   8   4     1172.57     1175.65     68.26 o 
   0   8   4       46.12       44.70      6.92 o 
   1   8   4     5250.06     4679.61     79.17 o 
   2   8   4     5720.44     5064.54    136.67 o 
   3   8   4     8396.50     7831.88     55.77 o 
   4   8   4     3168.13     2935.37     99.03 o 
   5   8   4     2749.63     2779.82     62.60 o 
   6   8   4      461.91      467.12     21.38 o 
   7   8   4      608.86      620.87     21.94 o 
   8   8   4        0.48        7.81      5.24 o 
   9   8   4      763.36      770.86     22.60 o 
  10   8   4     5166.04     5502.85    320.43 o 
  11   8   4     3779.81     3944.10    237.05 o 
  12   8   4     2345.18     2140.69     60.87 o 
  13   8   4      150.70      122.93      6.55 o 
  -9   9   4      519.62      558.45     17.18 o 
  -8   9   4       22.14       39.18     14.77 o 
  -7   9   4       26.92       41.29     13.56 o 
  -6   9   4       70.38       84.69      9.64 o 
  -5   9   4      291.88      325.18     13.86 o 
  -4   9   4      483.17      487.02     14.16 o 
  -3   9   4     1062.08      986.41     94.93 o 
  -2   9   4     8071.42     8174.79    309.28 o 
  -1   9   4     9153.02     8654.90    449.15 o 
   0   9   4     1519.33     1464.57     30.93 o 
   1   9   4      725.28      650.14      9.93 o 
   2   9   4      698.58      663.83     42.64 o 
   3   9   4      473.87      458.08     14.01 o 
   4   9   4     1638.79     1624.22     25.88 o 
   5   9   4     6561.48     6526.59     85.60 o 
   6   9   4      952.85     1029.33     24.54 o 
   7   9   4       84.46       93.06      8.86 o 
   8   9   4      103.77      109.76      7.42 o 
   9   9   4      116.95      149.28     12.34 o 
  10   9   4      599.48      675.62     20.58 o 
  11   9   4     1028.80      993.49     36.34 o 
  12   9   4      513.11      541.15     16.15 o 
  13   9   4       39.18       37.57     11.91 o 
  -8  10   4     1406.38     1226.00     19.89 o 
  -7  10   4     1514.87     1309.48     19.29 o 
  -6  10   4      127.56      112.11     13.86 o 
  -5  10   4      495.90      559.65     12.06 o 
  -4  10   4      404.98      520.78     15.07 o 
  -3  10   4      387.41      407.29     19.86 o 
  -2  10   4     1096.65     1174.84     35.50 o 
  -1  10   4      425.17      453.41      8.00 o 
   0  10   4       10.00       21.15     11.73 o 
   1  10   4     1146.85     1198.01     33.66 o 
   2  10   4      433.48      484.88     15.67 o 
   3  10   4     1313.95     1197.40     28.48 o 
   4  10   4     3987.81     4077.92    117.54 o 
   5  10   4    10103.82     9966.40     97.55 o 
   6  10   4     2076.35     2107.19     30.75 o 
   7  10   4      344.48      374.84     11.42 o 
   8  10   4       19.73       36.95      6.54 o 
   9  10   4      287.93      286.29     15.42 o 
  10  10   4     1159.46     1207.21     64.24 o 
  11  10   4      628.27      710.07     24.50 o 
  12  10   4     1382.50     1322.99     11.99 o 
  -7  11   4     2056.67     2323.00     23.21 o 
  -6  11   4      235.43      260.39     16.27 o 
  -5  11   4     1896.06     1863.73     52.44 o 
  -4  11   4      143.40      129.92      6.95 o 
  -3  11   4      121.23      131.31      8.06 o 
  -2  11   4     3258.37     3325.48     77.31 o 
  -1  11   4     2796.30     2924.79     12.85 o 
   0  11   4     2426.02     2303.42     49.73 o 
   1  11   4     1027.11     1065.50     51.11 o 
   2  11   4      183.80      202.72     12.36 o 
   3  11   4      249.46      243.40      7.96 o 
   4  11   4       36.30       43.77      8.84 o 
   5  11   4       50.08       35.26     12.66 o 
   6  11   4       84.95      133.06     32.40 o 
   7  11   4     1119.88     1132.48     30.28 o 
   8  11   4     4186.87     4192.38    157.47 o 
   9  11   4      373.87      390.52     25.94 o 
  10  11   4      283.93      271.55     15.13 o 
  11  11   4      612.67      680.96     31.79 o 
  -5  12   4     1354.81     1154.89     65.56 o 
  -4  12   4     1398.64     1328.04     22.28 o 
  -3  12   4       46.77       64.85     12.80 o 
  -2  12   4     1527.06     1693.38     55.89 o 
  -1  12   4     2427.45     2709.06     13.14 o 
   0  12   4      536.05      568.44     16.77 o 
   1  12   4      557.80      553.85      9.46 o 
   2  12   4      217.29      244.98      8.23 o 
   3  12   4      247.00      285.95     27.43 o 
   4  12   4       12.55       21.55      9.38 o 
   5  12   4     1721.11     1695.24     19.89 o 
   6  12   4     1050.16      996.95     17.78 o 
   7  12   4     2131.58     2090.15     48.37 o 
   8  12   4     2261.37     2293.84    138.79 o 
   9  12   4      566.67      583.92     21.63 o 
  10  12   4        5.65        7.67      8.98 o 
  -3  13   4        8.29       15.07      9.10 o 
  -2  13   4      243.19      245.72     10.21 o 
  -1  13   4       86.24       83.31      9.08 o 
   0  13   4      720.54      725.24     12.05 o 
   1  13   4     3208.34     3475.01     51.68 o 
   2  13   4     3762.65     4159.22     46.87 o 
   3  13   4      956.25      994.17     42.35 o 
   4  13   4       61.20       66.23     17.93 o 
   5  13   4       44.05       54.55     14.47 o 
   6  13   4       11.02       13.56     14.47 o 
   7  13   4      342.49      359.84     16.27 o 
   8  13   4      725.03      734.36     48.37 o 
   0  14   4       86.94      100.63      9.57 o 
   1  14   4      449.76      505.15     13.20 o 
   2  14   4      435.00      453.45     10.27 o 
   3  14   4       35.74       42.77     12.85 o 
   4  14   4      350.07      386.36     16.88 o 
   5  14   4      518.11      528.01     18.69 o 
   6  14   4       41.27       34.36     16.27 o 
  -6 -10   5        4.34       14.47     10.85 o 
  -5 -10   5       11.09       22.00     15.07 o 
  -4 -10   5       11.07       23.21     10.55 o 
  -3 -10   5     2284.87     2423.06     21.40 o 
  -2 -10   5     2786.95     2705.75     18.99 o 
  -1 -10   5     1279.21     1342.03     18.69 o 
   0 -10   5       24.33       31.80     10.44 o 
   1 -10   5      172.07      239.68     10.87 o 
   2 -10   5       25.42       27.72      7.17 o 
   3 -10   5        6.96        9.73     14.90 o 
  -8  -9   5     1914.96     1806.52    239.59 o 
  -7  -9   5      768.30      806.65     53.64 o 
  -6  -9   5       38.57       96.78     26.52 o 
  -5  -9   5      109.49      150.99     10.55 o 
  -4  -9   5       38.09       58.17      9.64 o 
  -3  -9   5       15.98       38.27      9.95 o 
  -2  -9   5      375.95      451.76     14.77 o 
  -1  -9   5       29.74       27.73     13.56 o 
   0  -9   5      956.34      882.43     40.38 o 
   1  -9   5     2556.06     2510.52     41.39 o 
   2  -9   5        5.37       12.49      6.71 o 
   3  -9   5      272.69      289.50      9.95 o 
   4  -9   5     1838.92     1767.01     95.69 o 
   5  -9   5     1316.83     1255.59     67.81 o 
  -9  -8   5      959.23      926.55    110.91 o 
  -8  -8   5     1761.60     1954.28    200.57 o 
  -7  -8   5     1469.43     1530.64    162.14 o 
  -6  -8   5       67.40       52.45      9.59 o 
  -5  -8   5      170.05      173.10      9.58 o 
  -4  -8   5        7.16       15.67     12.96 o 
  -3  -8   5     1154.07     1083.14     13.26 o 
  -2  -8   5      505.99      512.94     11.15 o 
  -1  -8   5     1642.18     1561.13     14.16 o 
   0  -8   5     2129.79     2000.53     15.37 o 
   1  -8   5     3712.93     3903.08     58.68 o 
   2  -8   5      980.89      975.86     11.30 o 
   3  -8   5      474.48      448.67      7.78 o 
   4  -8   5      316.51      352.05     10.44 o 
   5  -8   5       66.83       72.25     10.12 o 
   6  -8   5      982.53      975.66     46.86 o 
   7  -8   5     2456.91     2183.47     18.08 o 
 -10  -7   5      295.81      296.85     15.82 o 
  -9  -7   5        0.68        5.08     11.00 o 
  -8  -7   5        2.54       22.45      9.80 o 
  -7  -7   5      355.65      384.16     21.55 o 
  -6  -7   5     2880.98     2883.68    179.92 o 
  -5  -7   5     5177.69     5133.82    484.61 o 
  -4  -7   5     2433.49     2422.43    258.43 o 
  -3  -7   5      428.17      464.42     13.56 o 
  -2  -7   5     1354.89     1235.64     12.96 o 
  -1  -7   5       85.48      123.87     12.36 o 
   0  -7   5       63.44       63.59      8.44 o 
   1  -7   5     1115.26     1120.78     92.22 o 
   2  -7   5       61.64       49.59     13.26 o 
   3  -7   5      761.49      741.38     41.89 o 
   4  -7   5      181.46      222.34      7.96 o 
   5  -7   5       12.39       28.37     19.74 o 
   6  -7   5      578.39      518.37     11.45 o 
   7  -7   5     3335.50     3120.45     21.40 o 
   8  -7   5      578.68      521.38     16.58 o 
 -11  -6   5      696.33      732.49     61.41 o 
 -10  -6   5       39.85       70.30     13.19 o 
  -9  -6   5      105.47       96.53      8.92 o 
  -8  -6   5      318.11      295.16     56.81 o 
  -7  -6   5      745.75      663.89     65.70 o 
  -6  -6   5      483.27      498.86      8.18 o 
  -5  -6   5     2356.18     2403.41     26.82 o 
  -4  -6   5      558.73      557.17     19.29 o 
  -3  -6   5      183.48      188.96     11.75 o 
  -2  -6   5      542.10      493.65      9.64 o 
  -1  -6   5      331.60      361.65      9.34 o 
   0  -6   5     3324.38     2994.22    100.72 o 
   1  -6   5    10567.18    10473.71     30.44 o 
   2  -6   5     2963.21     2950.63     62.54 o 
   3  -6   5      238.00      210.16     14.16 o 
   4  -6   5       95.81       80.45      8.74 o 
   5  -6   5        0.48        0.60     12.36 o 
   6  -6   5      190.48      208.85     13.26 o 
   7  -6   5      204.00      246.53     14.16 o 
   8  -6   5      331.12      371.30     15.37 o 
   9  -6   5      596.98      568.09     16.58 o 
 -12  -5   5     3031.49     2584.26    348.09 o 
 -11  -5   5     2543.33     2565.12     84.99 o 
 -10  -5   5     1153.74     1087.95     45.96 o 
  -9  -5   5       31.50       39.56      9.06 o 
  -8  -5   5       61.66       61.94      6.28 o 
  -7  -5   5      130.39      138.27      7.66 o 
  -6  -5   5     1477.39     1439.60     74.89 o 
  -5  -5   5     3111.47     3027.76    133.21 o 
  -4  -5   5     2264.31     2142.44     29.38 o 
  -3  -5   5     4023.62     3900.26    177.51 o 
  -2  -5   5     5609.98     4887.71     20.49 o 
  -1  -5   5      193.71      144.36      8.14 o 
   0  -5   5     1116.39     1134.37     34.06 o 
   1  -5   5     2598.88     2297.39     15.37 o 
   2  -5   5      580.18      614.78      9.16 o 
   3  -5   5     4441.60     4139.73     61.33 o 
   4  -5   5     5766.12     5353.94     20.79 o 
   5  -5   5      666.26      626.86     10.55 o 
   6  -5   5      159.79      149.18      8.74 o 
   7  -5   5     1339.97     1270.30     12.96 o 
   8  -5   5      693.88      609.38     11.45 o 
   9  -5   5      639.60      529.22     11.45 o 
  10  -5   5      193.11      162.74     15.67 o 
 -12  -4   5        0.58        2.05      8.74 o 
 -11  -4   5      181.44      201.97     31.64 o 
 -10  -4   5        5.73       -2.41      8.95 o 
  -9  -4   5     1564.36     1535.85     11.75 o 
  -8  -4   5     3746.02     3700.96     64.49 o 
  -7  -4   5       12.57       33.54     10.25 o 
  -6  -4   5     3920.42     3748.42     76.55 o 
  -5  -4   5     5244.50     4953.32    193.48 o 
  -4  -4   5     2575.33     2340.87    126.58 o 
  -3  -4   5       13.07       31.31      6.35 o 
  -2  -4   5      372.09      376.05     37.07 o 
  -1  -4   5     1106.93     1182.60     14.47 o 
   0  -4   5       11.47       27.50      6.59 o 
   1  -4   5      406.02      408.36      9.34 o 
   2  -4   5     2258.28     2178.52     19.59 o 
   3  -4   5     4638.93     4440.77     21.40 o 
   4  -4   5    11755.36    11970.35     31.95 o 
   5  -4   5     3356.91     3201.21     19.29 o 
   6  -4   5      150.33      115.43     11.75 o 
   7  -4   5     1700.60     1601.51     13.56 o 
   8  -4   5      357.46      319.46      9.95 o 
   9  -4   5     1529.89     1361.62     13.26 o 
  10  -4   5     2883.40     3039.38     20.79 o 
  11  -4   5     1760.29     1836.28     19.59 o 
 -12  -3   5      716.31      727.23     42.95 o 
 -11  -3   5      678.07      644.71      9.62 o 
 -10  -3   5     1820.17     1699.02     12.96 o 
  -9  -3   5     1275.10     1235.64     11.29 o 
  -8  -3   5     3760.44     3646.35     47.01 o 
  -7  -3   5      782.85      871.54     42.49 o 
  -6  -3   5        0.38       23.07      6.33 o 
  -5  -3   5       67.28       74.44      5.26 o 
  -4  -3   5      187.04      184.96      7.37 o 
  -3  -3   5    10802.03    10501.09    149.63 o 
  -2  -3   5    12720.99    11566.32    345.83 o 
  -1  -3   5     7117.15     6663.42     25.92 o 
   0  -3   5      558.41      512.48     13.71 o 
   1  -3   5      297.64      239.31     57.86 o 
   2  -3   5       23.97       55.43      8.29 o 
   3  -3   5      227.63      187.46     11.45 o 
   4  -3   5       33.18       19.29      7.53 o 
   5  -3   5      225.30      219.70      8.44 o 
   6  -3   5     1960.80     1741.35     13.56 o 
   7  -3   5     1956.60     2011.99     16.58 o 
   8  -3   5      285.21      329.40      9.64 o 
   9  -3   5      666.90      695.88     14.16 o 
  10  -3   5     2227.55     2025.43     30.74 o 
  11  -3   5     1505.85     1380.58     67.36 o 
  12  -3   5      225.20      254.05     15.82 o 
 -13  -2   5      363.74      327.54     39.63 o 
 -12  -2   5      374.26      347.76     23.96 o 
 -11  -2   5     1080.04     1041.28     33.60 o 
 -10  -2   5       62.33       73.16      9.16 o 
  -9  -2   5      909.21      886.54     19.44 o 
  -8  -2   5     1100.53     1064.30     65.55 o 
  -7  -2   5      807.95      868.87     38.58 o 
  -6  -2   5       73.60       93.97     10.25 o 
  -5  -2   5      664.45      708.09     27.12 o 
  -4  -2   5      157.01      150.31      5.80 o 
  -3  -2   5     7352.82     6980.43    162.89 o 
  -2  -2   5    13062.73    11563.30    529.67 o 
  -1  -2   5     2680.56     2579.45    162.74 o 
   0  -2   5     5871.06     5875.30    104.28 o 
   1  -2   5     2960.13     2553.09    280.88 o 
   2  -2   5        7.75       38.88      7.53 o 
   3  -2   5     6156.98     6021.49     24.71 o 
   4  -2   5    15994.62    16041.03     37.67 o 
   5  -2   5     3846.55     3972.74     20.79 o 
   6  -2   5     4182.86     3986.00     18.69 o 
   7  -2   5       36.11       35.38      6.63 o 
   8  -2   5      894.38      916.12     58.32 o 
   9  -2   5      180.50      177.49     25.01 o 
  10  -2   5       82.90       93.75      7.58 o 
  11  -2   5       20.95       32.19     14.01 o 
  12  -2   5     1307.33     1239.99     24.86 o 
 -13  -1   5       88.78      112.83     27.58 o 
 -12  -1   5      258.93      227.75      9.49 o 
 -11  -1   5      360.42      376.10     10.22 o 
 -10  -1   5      758.91      699.13      9.79 o 
  -9  -1   5     3486.96     3540.34     54.40 o 
  -8  -1   5     8436.06     8119.65    128.24 o 
  -7  -1   5     3627.71     3446.99     99.45 o 
  -6  -1   5       45.90       40.97      6.35 o 
  -5  -1   5      456.39      477.95      7.99 o 
  -4  -1   5        8.35        4.37      7.46 o 
  -3  -1   5     2596.76     2602.13     69.96 o 
  -2  -1   5     4557.67     4248.17    112.81 o 
  -1  -1   5     2381.63     2155.54    125.41 o 
   0  -1   5    13779.33    12517.82    158.37 o 
   1  -1   5    25795.02    24072.70     51.54 o 
   2  -1   5     1425.09     1214.85     13.26 o 
   3  -1   5        6.41       29.84      7.53 o 
   4  -1   5     4148.51     4531.19     22.60 o 
   5  -1   5      371.95      415.60      9.64 o 
   6  -1   5     2029.66     1912.21     89.81 o 
   7  -1   5     6872.51     6790.35     61.93 o 
   8  -1   5     1997.32     1990.98     36.17 o 
   9  -1   5       14.31       13.41      8.31 o 
  10  -1   5       28.61       37.11     23.66 o 
  11  -1   5      175.30      142.82     10.10 o 
  12  -1   5      120.64      113.23     10.11 o 
  13  -1   5     1045.93      910.71     46.41 o 
 -13   0   5      619.61      542.42     41.89 o 
 -12   0   5     1038.85      960.07     45.36 o 
 -11   0   5      453.72      440.66     10.44 o 
 -10   0   5      496.37      481.47     16.58 o 
  -9   0   5     1204.96     1289.77     20.19 o 
  -8   0   5     1173.17     1249.70     50.03 o 
  -7   0   5      160.08      162.20     22.30 o 
  -6   0   5     4143.22     4226.04    117.24 o 
  -5   0   5    11648.09    11784.83    415.45 o 
  -4   0   5     3728.57     3801.78     92.52 o 
  -3   0   5     4890.45     4379.30    128.50 o 
  -2   0   5    10173.87     9476.23    669.66 o 
  -1   0   5     1515.90     1287.57    129.44 o 
   0   0   5       86.18       85.50     18.38 o 
   1   0   5     2584.63     2656.76    304.69 o 
   2   0   5      381.54      366.46     16.42 o 
   3   0   5        2.13       38.27     10.25 o 
   4   0   5      418.89      393.43     18.23 o 
   5   0   5      142.42      176.87      5.86 o 
   6   0   5     7583.85     8275.87    325.34 o 
   7   0   5    13969.13    14372.20    288.42 o 
   8   0   5    11848.22    12167.31    187.15 o 
   9   0   5      149.33      178.14      7.23 o 
  10   0   5      295.37      314.57      6.71 o 
  11   0   5       19.29       34.06     13.41 o 
  12   0   5     1105.94     1062.87     46.41 o 
  13   0   5     1245.76     1184.49     11.08 o 
 -13   1   5       78.63       91.47     14.16 o 
 -12   1   5      136.41      100.76      8.74 o 
 -11   1   5       99.11       92.62     25.16 o 
 -10   1   5       52.48       41.40      7.47 o 
  -9   1   5       18.98       17.88      6.07 o 
  -8   1   5     1966.07     1983.15     11.24 o 
  -7   1   5     2856.93     2928.61    152.19 o 
  -6   1   5     4234.54     4180.14    356.83 o 
  -5   1   5    13924.04    13660.39    313.58 o 
  -4   1   5     2874.92     2724.88     51.54 o 
  -3   1   5      244.88      318.83     36.77 o 
  -2   1   5     3969.31     3769.00    123.60 o 
  -1   1   5      668.01      612.83     27.32 o 
   0   1   5    24727.69    23165.55     60.28 o 
   2   1   5     8247.75     8638.72     59.37 o 
   3   1   5     5158.27     3566.89   2320.59 o 
   4   1   5      101.53       93.21     20.64 o 
   5   1   5      929.62      923.55     18.38 o 
   6   1   5       29.92       51.42      9.34 o 
   7   1   5        2.92       13.46      5.64 o 
   8   1   5       53.04       44.84      8.09 o 
   9   1   5     3344.33     3268.10    222.72 o 
  10   1   5     4195.55     4111.18     49.43 o 
  11   1   5      598.14      646.70     16.12 o 
  12   1   5      503.97      418.70     20.79 o 
  13   1   5     1535.44     1312.14     59.22 o 
 -13   2   5      775.76      681.41     18.38 o 
 -12   2   5     1754.72     1624.28     27.27 o 
 -11   2   5     2874.75     2657.23     64.65 o 
 -10   2   5     1007.63      921.06     16.73 o 
  -9   2   5      396.17      421.05     12.51 o 
  -8   2   5      326.05      310.62      7.67 o 
  -7   2   5      504.51      540.84     13.71 o 
  -6   2   5      576.82      664.08      9.80 o 
  -5   2   5     1085.46     1169.19     33.30 o 
  -4   2   5      734.89      783.05     53.49 o 
  -3   2   5     3571.65     3364.58    222.57 o 
  -2   2   5    10178.35     9935.83    278.90 o 
  -1   2   5      680.00      666.51     34.56 o 
   0   2   5    11470.24    10494.26    142.06 o 
   1   2   5    19071.25    18804.52   1196.46 o 
   2   2   5     2754.03     2753.05     85.14 o 
   3   2   5        9.15       29.06      8.41 o 
   4   2   5     7439.62     7794.43    121.34 o 
   5   2   5       16.79       22.48      9.79 o 
   6   2   5     2963.04     3246.47    173.29 o 
   7   2   5     3941.74     4224.13    295.95 o 
   8   2   5     3786.05     3818.70     58.77 o 
   9   2   5     1041.46     1018.07     61.18 o 
  10   2   5     5825.60     5836.85    342.06 o 
  11   2   5     2071.75     1953.78     48.37 o 
  12   2   5       10.59        9.25     10.40 o 
  13   2   5      217.94      213.02      8.86 o 
  14   2   5       26.43       28.33     13.26 o 
 -12   3   5     2118.98     2241.52    137.58 o 
 -11   3   5     1084.75     1248.87     26.97 o 
 -10   3   5        5.70        5.46      9.27 o 
  -9   3   5     1206.10     1145.13     57.26 o 
  -8   3   5     1374.10     1460.17     68.56 o 
  -7   3   5      229.63      247.36     19.14 o 
  -6   3   5    10964.28    11286.14    559.81 o 
  -5   3   5    10836.43    11276.98    723.45 o 
  -4   3   5     8167.46     8870.70    638.77 o 
  -3   3   5     3145.79     3158.71    450.71 o 
  -2   3   5      585.19      851.24     63.61 o 
  -1   3   5     7256.57     6675.04    437.54 o 
   0   3   5     1031.54      967.83     43.29 o 
   1   3   5        0.92       15.45      5.17 o 
   2   3   5      458.65      417.09      7.76 o 
   5   3   5     8451.02     9340.30    160.06 o 
   6   3   5       47.67       47.66      6.51 o 
   7   3   5     4913.95     5110.53     97.80 o 
   8   3   5        2.08       18.69     28.78 o 
   9   3   5     5042.14     5197.26     79.41 o 
  10   3   5      654.37      659.24      8.76 o 
  11   3   5      999.74     1053.64     47.92 o 
  12   3   5      653.87      624.10     32.70 o 
  13   3   5      171.60      171.42      8.58 o 
  14   3   5       84.78      117.69     10.97 o 
 -12   4   5       19.14        9.03     11.90 o 
 -11   4   5      712.20      738.63     11.61 o 
 -10   4   5      685.26      711.58     10.76 o 
  -9   4   5     2251.54     2258.46     91.47 o 
  -8   4   5     4820.42     4986.54     28.63 o 
  -7   4   5       64.44       72.99      8.63 o 
  -6   4   5       10.10       15.43     12.66 o 
  -5   4   5     4667.20     5173.30    407.46 o 
  -4   4   5        1.90       11.06      7.56 o 
  -3   4   5     9016.67     9671.03    630.48 o 
  -2   4   5    12599.16    11937.13    719.67 o 
  -1   4   5     2745.30     2558.18    299.17 o 
   0   4   5        4.16       13.56      7.53 o 
   1   4   5     1006.02      935.65     10.44 o 
   2   4   5     1700.45     1842.61     71.86 o 
   3   4   5     1351.42     1465.38     28.62 o 
   4   4   5      182.78      141.84      7.23 o 
   5   4   5     3165.79     3907.44     70.99 o 
   6   4   5      964.95      947.96      9.48 o 
   7   4   5     2412.51     2465.26     11.93 o 
   8   4   5      528.67      626.78     45.36 o 
   9   4   5     1810.85     1878.51     10.98 o 
  10   4   5     9359.90     9294.31     90.71 o 
  11   4   5     3094.07     3099.22    163.50 o 
  12   4   5        6.37       18.99      9.38 o 
  13   4   5      287.30      299.83     10.55 o 
  14   4   5       32.18       30.08      8.86 o 
 -12   5   5      507.91      603.25     12.78 o 
 -11   5   5      438.08      522.19     16.88 o 
 -10   5   5      178.04      279.61     12.51 o 
  -9   5   5       70.26      125.63     15.52 o 
  -8   5   5      193.71      241.99     28.03 o 
  -7   5   5      517.04      488.57     10.85 o 
  -6   5   5       32.34       49.46      8.31 o 
  -5   5   5      806.00      838.80      9.48 o 
  -4   5   5     2291.41     2516.06    171.18 o 
  -3   5   5    13984.79    14933.90    859.37 o 
  -2   5   5    15689.45    13698.81   1100.62 o 
  -1   5   5     9148.40     8020.96    665.44 o 
   0   5   5      559.58      528.61     10.55 o 
   1   5   5     1259.32     1161.68     41.29 o 
   2   5   5      341.53      334.45      7.32 o 
   3   5   5    10757.87    11248.95    222.08 o 
   4   5   5     9612.31    10299.72    336.94 o 
   5   5   5     7245.47     7991.04    154.84 o 
   6   5   5     4943.28     5465.27    141.97 o 
   7   5   5     5771.83     6129.15    108.91 o 
   8   5   5     4668.00     4857.82     96.38 o 
   9   5   5      305.31      368.58     11.30 o 
  10   5   5     1195.21     1294.40     31.34 o 
  11   5   5       85.13       84.87      7.41 o 
  12   5   5     2570.63     2261.27     31.95 o 
  13   5   5     3108.38     3127.32    243.06 o 
  14   5   5      782.79      677.35     25.01 o 
 -11   6   5      264.03      190.91     21.70 o 
 -10   6   5      224.68      292.53      8.83 o 
  -9   6   5     3061.21     3232.92    108.80 o 
  -8   6   5     7026.09     6896.84     85.29 o 
  -7   6   5     1571.74     1607.49     11.41 o 
  -6   6   5        1.96       20.49      8.52 o 
  -5   6   5        0.88       15.23      8.42 o 
  -4   6   5      447.99      455.98     27.58 o 
  -3   6   5        7.21       21.10      7.88 o 
  -2   6   5       93.54      118.87      8.06 o 
  -1   6   5      993.03      930.57    109.55 o 
   0   6   5     8273.44     7121.91    471.13 o 
   1   6   5    12996.66    11232.58     33.45 o 
   2   6   5     1844.35     1760.69     77.77 o 
   3   6   5     3566.36     3262.18     39.65 o 
   4   6   5     9512.52     9874.22    130.55 o 
   5   6   5     1896.96     1993.59     51.69 o 
   6   6   5      689.40      707.65     29.33 o 
   7   6   5     1080.41     1029.00     44.51 o 
   8   6   5       59.61       64.76      5.29 o 
   9   6   5      404.59      474.93     17.27 o 
  10   6   5      733.32      828.09     22.68 o 
  11   6   5       72.79       96.82      7.48 o 
  12   6   5     2437.78     2567.23    115.33 o 
  13   6   5     2746.25     2729.16     93.10 o 
  14   6   5      621.93      571.05     33.52 o 
 -10   7   5       21.78       57.63     16.27 o 
  -9   7   5     1891.85     2175.19    153.70 o 
  -8   7   5     2889.47     3331.03    280.43 o 
  -7   7   5        2.09       18.53      9.16 o 
  -6   7   5      581.07      551.54     16.12 o 
  -5   7   5     3324.59     3606.94     71.88 o 
  -4   7   5        3.06       16.42      8.31 o 
  -3   7   5     2447.23     2644.87     24.11 o 
  -2   7   5     2049.43     1808.32    239.90 o 
  -1   7   5     5835.55     5352.48    247.69 o 
   0   7   5     4813.16     4321.82    293.25 o 
   1   7   5     6015.48     5380.75    136.53 o 
   2   7   5     3197.69     2870.81     37.03 o 
   3   7   5      366.39      355.57      6.43 o 
   4   7   5      299.95      297.55      8.13 o 
   5   7   5     1773.56     1750.57     53.19 o 
   6   7   5     8233.35     8269.82     28.29 o 
   7   7   5    16067.73    16564.14    516.05 o 
   8   7   5     5295.75     5617.25    174.94 o 
   9   7   5      100.51      106.55      8.20 o 
  10   7   5       95.04       99.76     15.98 o 
  11   7   5       49.59       66.88      7.66 o 
  12   7   5      764.59      753.36     38.52 o 
  13   7   5      185.12      195.35      7.78 o 
  14   7   5      136.77      112.71     16.27 o 
 -10   8   5        0.98       15.07     11.15 o 
  -9   8   5        0.85       18.08     11.45 o 
  -8   8   5        8.02       19.85     13.26 o 
  -7   8   5      872.17      940.15    101.56 o 
  -6   8   5     5457.71     6022.14    315.39 o 
  -5   8   5     4972.78     5447.37     27.73 o 
  -4   8   5     2692.88     2891.10     22.60 o 
  -3   8   5     1264.52     1230.24    119.50 o 
  -2   8   5     1721.00     1778.96    162.59 o 
  -1   8   5      238.09      272.81     12.37 o 
   0   8   5     2320.36     2175.32     25.14 o 
   1   8   5     6730.41     6461.82    163.46 o 
   2   8   5     2548.98     2400.94     27.88 o 
   3   8   5     2159.75     2253.39     27.84 o 
   4   8   5      164.72      189.55     10.53 o 
   5   8   5       14.06       28.00      7.88 o 
   6   8   5      841.89      857.36     12.66 o 
   7   8   5     2305.66     2424.46     80.67 o 
   8   8   5      399.53      452.45      7.65 o 
   9   8   5      445.71      412.64     32.24 o 
  10   8   5     1452.99     1373.85     56.36 o 
  11   8   5      374.93      344.17     12.86 o 
  12   8   5     2007.86     2029.08    100.00 o 
  13   8   5     1821.08     1793.11     57.59 o 
  -9   9   5       66.27       84.69     11.45 o 
  -8   9   5       45.80       82.28     14.77 o 
  -7   9   5      296.37      379.73     15.37 o 
  -6   9   5      567.51      669.66     15.97 o 
  -5   9   5       42.93       94.93     12.96 o 
  -4   9   5        6.73       31.64     12.66 o 
  -3   9   5     1343.08     1362.63    127.03 o 
  -2   9   5     2007.22     2019.14    104.12 o 
  -1   9   5      726.88      713.75     21.36 o 
   0   9   5     7288.19     6471.65    196.18 o 
   1   9   5    10846.99    10234.85    163.06 o 
   2   9   5     1106.92     1002.58     30.14 o 
   3   9   5       84.66       79.31      6.79 o 
   4   9   5        0.48        5.06      4.95 o 
   5   9   5     1071.39     1058.98     11.24 o 
   6   9   5      764.44      825.37     24.41 o 
   7   9   5     1530.58     1612.96     10.20 o 
   8   9   5     2855.89     2975.94     37.54 o 
   9   9   5     2403.88     2523.15     77.44 o 
  10   9   5     5019.10     5243.18    125.63 o 
  11   9   5     1269.51     1260.30     40.86 o 
  12   9   5        4.05        8.93      8.58 o 
  13   9   5       45.87       44.80      7.15 o 
  -8  10   5     1234.78     1044.27     19.59 o 
  -7  10   5      106.16      123.26     14.77 o 
  -6  10   5     1531.11     1693.73     19.89 o 
  -5  10   5     1764.97     1863.11     20.49 o 
  -4  10   5     2984.39     3022.27    129.74 o 
  -3  10   5      437.80      454.93     39.10 o 
  -2  10   5     3013.18     2945.25     85.76 o 
  -1  10   5       84.54       93.95      6.22 o 
   0  10   5      874.57      942.49     30.24 o 
   1  10   5      176.22      201.26     10.38 o 
   2  10   5      100.11      133.10     12.36 o 
   3  10   5     8380.25     7752.79     81.22 o 
   4  10   5     5695.44     5568.21    182.33 o 
   5  10   5     1542.18     1610.54     42.34 o 
   6  10   5        6.01       13.14      7.25 o 
   7  10   5     1327.29     1347.13     10.03 o 
   8  10   5      782.36      792.44     27.16 o 
   9  10   5       87.94       98.94      7.94 o 
  10  10   5       67.68       62.47      5.80 o 
  11  10   5        4.51       13.09      7.17 o 
  12  10   5       14.24       23.81      8.87 o 
  -7  11   5       54.45       65.40     16.27 o 
  -6  11   5      796.93      822.58     74.29 o 
  -5  11   5      743.97      814.80    106.08 o 
  -4  11   5      598.67      678.01     25.76 o 
  -3  11   5      424.08      387.95     21.12 o 
  -2  11   5     1598.44     1519.87     10.93 o 
  -1  11   5        7.17       11.33      7.66 o 
   0  11   5       10.37       11.54      7.55 o 
   1  11   5      178.07      182.84     12.52 o 
   2  11   5     1150.40     1197.05     35.88 o 
   3  11   5     4832.43     4467.98     73.84 o 
   4  11   5     1409.42     1382.82     39.63 o 
   5  11   5     2004.21     2074.37     21.10 o 
   6  11   5      164.86      175.70     12.08 o 
   7  11   5      153.10      156.14      7.04 o 
   8  11   5      347.30      373.69      8.47 o 
   9  11   5     2115.92     2216.18    105.66 o 
  10  11   5     3674.30     3758.30     82.22 o 
  11  11   5     1578.07     1591.81     68.68 o 
  -5  12   5      124.22      115.44      9.27 o 
  -4  12   5      867.66      840.43     31.56 o 
  -3  12   5     2311.65     2322.34     82.77 o 
  -2  12   5     4792.27     4927.44     55.14 o 
  -1  12   5      414.59      438.81     23.72 o 
   0  12   5       18.13       28.61      8.12 o 
   1  12   5        6.10       17.29      6.54 o 
   2  12   5      165.35      177.45      8.00 o 
   3  12   5      148.14      207.05     16.58 o 
   4  12   5      627.39      615.69     43.40 o 
   5  12   5     1215.49     1295.92     21.70 o 
   6  12   5     1344.88     1393.56     19.29 o 
   7  12   5     1688.80     1734.89     34.07 o 
   8  12   5       88.54      108.57      8.70 o 
   9  12   5      150.33      146.02     10.98 o 
  10  12   5      769.70      772.84     70.65 o 
  -3  13   5      810.04      860.26     18.37 o 
  -2  13   5      597.39      656.95     19.90 o 
  -1  13   5       24.32       35.33      7.30 o 
   0  13   5     1870.81     1874.25     42.69 o 
   1  13   5     1067.66     1146.44     36.51 o 
   2  13   5       27.61       37.45      8.23 o 
   3  13   5     1883.34     1829.17     32.56 o 
   4  13   5     2620.93     2574.69     95.69 o 
   5  13   5     1392.69     1363.12     20.79 o 
   6  13   5       40.51       49.43     14.16 o 
   7  13   5       99.48       95.23     14.77 o 
   8  13   5       24.87       32.30     10.97 o 
   9  13   5      247.51      208.36      9.21 o 
  -1  14   5      675.95      684.90     13.61 o 
   0  14   5     1607.48     1622.04     47.51 o 
   1  14   5     1377.64     1456.73     33.22 o 
   2  14   5      106.26      112.03      9.10 o 
   3  14   5      158.88      180.49     11.07 o 
   4  14   5        8.56       17.34      9.46 o 
   5  14   5        4.33        5.42     15.67 o 
   6  14   5     1119.99     1168.13     21.40 o 
  -3 -10   6      834.40      725.71     14.16 o 
  -2 -10   6      533.25      481.30     12.96 o 
  -1 -10   6      184.88      196.20     11.75 o 
   0 -10   6      956.18      928.14    109.70 o 
  -6  -9   6      118.99       85.89     15.37 o 
  -5  -9   6      997.07      970.43     14.47 o 
  -4  -9   6     1327.40     1380.60     18.69 o 
  -3  -9   6     1268.77     1259.15     14.77 o 
  -2  -9   6      996.75     1075.01     17.48 o 
  -1  -9   6       61.61       60.88     10.25 o 
   0  -9   6      403.65      424.97     10.97 o 
   1  -9   6       11.51       25.01     10.44 o 
   2  -9   6      982.17      956.26     26.49 o 
   3  -9   6     2343.78     2310.98     61.48 o 
   4  -9   6     1428.89     1471.25     28.48 o 
  -8  -8   6      188.92      202.04     42.80 o 
  -7  -8   6       19.49       27.73     12.06 o 
  -6  -8   6      113.10      129.54     10.01 o 
  -5  -8   6        1.23       10.25     13.86 o 
  -4  -8   6      214.45      196.20     10.25 o 
  -3  -8   6      618.86      556.64     11.75 o 
  -2  -8   6       83.25       89.81      9.95 o 
  -1  -8   6      564.39      517.16     14.77 o 
   0  -8   6      424.08      402.04     14.77 o 
   1  -8   6       10.62       14.12      7.80 o 
   2  -8   6      988.61     1022.94     35.04 o 
   3  -8   6     1324.03     1344.16     36.47 o 
   4  -8   6      734.04      722.32     43.25 o 
   5  -8   6      122.13      126.61     13.11 o 
   6  -8   6      933.32      897.11     69.02 o 
  -9  -7   6      741.53      691.11     34.36 o 
  -8  -7   6      126.65      123.00     13.56 o 
  -7  -7   6      129.13      135.73      8.39 o 
  -6  -7   6     1254.30     1263.45    132.76 o 
  -5  -7   6      104.96      123.93      9.04 o 
  -4  -7   6     1336.61     1325.75     16.58 o 
  -3  -7   6     5314.58     5062.51     24.41 o 
  -2  -7   6     3847.52     3631.88     18.99 o 
  -1  -7   6      187.07      188.96     12.66 o 
   0  -7   6       67.18       79.86     12.36 o 
   1  -7   6       50.06       52.22      6.06 o 
   2  -7   6        5.92       20.95      9.16 o 
   3  -7   6        8.78       29.85      9.06 o 
   4  -7   6     1285.71     1174.33     44.30 o 
   5  -7   6     1288.86     1251.50     28.18 o 
   6  -7   6     2855.26     2605.28     35.56 o 
   7  -7   6     1117.19     1094.90     18.38 o 
 -10  -6   6      308.24      277.09     10.85 o 
  -9  -6   6      606.41      573.33      8.63 o 
  -8  -6   6     1215.62     1144.02    174.80 o 
  -7  -6   6     1761.09     1729.83    108.65 o 
  -6  -6   6     2229.43     2152.44    185.80 o 
  -5  -6   6      781.66      851.96      9.64 o 
  -4  -6   6      748.12      752.16     10.02 o 
  -3  -6   6      692.68      658.81     10.85 o 
  -2  -6   6       10.05       24.41      8.14 o 
  -1  -6   6     3063.51     2998.39     18.99 o 
   0  -6   6     4004.73     3614.10     18.08 o 
   1  -6   6     1093.85     1092.92     36.47 o 
   2  -6   6      213.10      217.89     14.32 o 
   3  -6   6       25.03       47.21     11.45 o 
   4  -6   6      789.64      805.21      9.12 o 
   5  -6   6      501.81      460.53      9.80 o 
   6  -6   6      391.10      424.64     14.77 o 
   7  -6   6       93.82       84.39     14.16 o 
   8  -6   6      288.61      289.32     16.27 o 
   9  -6   6      729.67      679.30     13.86 o 
 -11  -5   6       21.51       41.04     13.71 o 
 -10  -5   6      788.40      767.18     45.81 o 
  -9  -5   6      958.91      969.82     53.20 o 
  -8  -5   6      278.78      281.07     14.22 o 
  -7  -5   6       31.13       65.02      8.84 o 
  -6  -5   6       17.52       21.25      5.97 o 
  -5  -5   6      204.57      225.83      8.52 o 
  -4  -5   6       21.20       29.48      6.41 o 
  -3  -5   6      150.33      158.89     17.48 o 
  -2  -5   6       38.72       39.18      8.14 o 
  -1  -5   6     7023.09     6937.07     25.62 o 
   0  -5   6     9206.80     8844.62    102.62 o 
   1  -5   6     2803.71     2850.04    153.55 o 
   2  -5   6       68.10       79.34     12.06 o 
   3  -5   6      703.59      699.07     11.15 o 
   4  -5   6      191.21      188.03     22.30 o 
   5  -5   6      351.93      337.84      9.64 o 
   6  -5   6     4615.36     4413.05     21.70 o 
   7  -5   6     1665.11     1566.25     16.58 o 
   8  -5   6      317.45      398.42     14.47 o 
   9  -5   6      705.87      709.44     16.88 o 
  10  -5   6        8.74       50.33     15.67 o 
 -11  -4   6       96.24       85.96      8.80 o 
 -10  -4   6       79.81      102.84      9.48 o 
  -9  -4   6      312.30      305.37     24.86 o 
  -8  -4   6      626.62      678.97     10.12 o 
  -7  -4   6     4297.58     4099.41     55.50 o 
  -6  -4   6     7554.17     7457.82    336.71 o 
  -5  -4   6     4155.37     4013.38    158.67 o 
  -4  -4   6       40.03       64.11      6.41 o 
  -3  -4   6       10.79       34.91     11.90 o 
  -2  -4   6       20.90       40.38      7.84 o 
  -1  -4   6       16.72       21.70      7.84 o 
   0  -4   6      257.10      246.40      7.94 o 
   1  -4   6      742.79      676.53     32.85 o 
   2  -4   6     4773.37     4423.61     15.13 o 
   3  -4   6     5989.33     5543.51    252.10 o 
   4  -4   6       14.87        6.93     11.45 o 
   5  -4   6      840.73      892.07     13.86 o 
   6  -4   6     4346.02     3972.43     18.69 o 
   7  -4   6      955.31     1002.98     14.77 o 
   8  -4   6      138.80      221.81     13.26 o 
   9  -4   6      742.86      755.25     12.36 o 
  10  -4   6      320.58      367.98     15.67 o 
 -12  -3   6      345.25      295.59     19.89 o 
 -11  -3   6        5.22       39.54     10.02 o 
 -10  -3   6      722.25      697.52     17.48 o 
  -9  -3   6      794.79      828.68     10.75 o 
  -8  -3   6      118.33      110.31     10.55 o 
  -7  -3   6     1213.26     1153.07     47.17 o 
  -6  -3   6     3562.32     3369.51    103.10 o 
  -5  -3   6     1605.75     1579.40     42.93 o 
  -4  -3   6     2483.50     2498.10    109.82 o 
  -3  -3   6     2765.89     2642.45     39.48 o 
  -2  -3   6        1.59       18.08     11.75 o 
  -1  -3   6     4575.88     4131.26     19.59 o 
   0  -3   6     4208.23     3911.58     18.53 o 
   1  -3   6     5483.60     5319.65    507.82 o 
   2  -3   6     1434.27     1280.56    317.45 o 
   3  -3   6     4300.46     3924.52     18.69 o 
   4  -3   6     2147.17     2151.22     16.88 o 
   5  -3   6     1188.64     1094.90     12.06 o 
   6  -3   6        4.58       28.93      8.14 o 
   7  -3   6      197.93      204.33     12.36 o 
   8  -3   6     3004.91     2973.07     19.29 o 
   9  -3   6     6011.82     6343.06     25.01 o 
  10  -3   6     1399.29     1382.71     14.16 o 
  11  -3   6      146.04      171.78     11.45 o 
 -12  -2   6     2384.70     2265.37     32.40 o 
 -11  -2   6      180.93      203.05     15.52 o 
 -10  -2   6      248.62      278.01     26.52 o 
  -9  -2   6        2.02        0.78     10.70 o 
  -8  -2   6      776.87      705.19     17.48 o 
  -7  -2   6      399.84      422.49     28.03 o 
  -6  -2   6        0.72       17.03     10.10 o 
  -5  -2   6     3331.20     3198.15     68.70 o 
  -4  -2   6     9992.33     9517.45    193.14 o 
  -3  -2   6    12506.96    10997.78    251.95 o 
  -2  -2   6     4981.33     4501.36    322.02 o 
  -1  -2   6      779.20      759.77     12.96 o 
   0  -2   6     1849.97     1685.15     79.56 o 
   1  -2   6       72.48       80.30     12.96 o 
   2  -2   6     3792.89     3585.04     93.45 o 
   3  -2   6     6088.85     5988.34     24.41 o 
   4  -2   6     1703.09     1549.37     13.26 o 
   5  -2   6      737.52      695.58     13.26 o 
   6  -2   6      262.44      298.66      9.04 o 
   7  -2   6        9.28       34.06     11.45 o 
   8  -2   6      529.04      585.87     13.56 o 
   9  -2   6     1810.98     1895.05     17.48 o 
  10  -2   6      332.42      332.37     29.84 o 
  11  -2   6      147.93      155.17      7.67 o 
  12  -2   6      967.63      901.58      9.91 o 
 -12  -1   6      278.51      275.73      9.25 o 
 -11  -1   6       63.76       67.47     22.00 o 
 -10  -1   6     3567.34     3317.65     12.99 o 
  -9  -1   6     4709.72     4616.13     58.47 o 
  -8  -1   6        8.74       27.12      8.52 o 
  -7  -1   6      340.42      327.89      7.45 o 
  -6  -1   6      931.16      920.89     13.26 o 
  -5  -1   6     1189.70     1143.09     32.55 o 
  -4  -1   6       15.18       46.66      7.69 o 
  -3  -1   6      523.28      512.34     24.93 o 
  -2  -1   6       48.14       54.34      6.20 o 
  -1  -1   6     1740.75     1647.76    129.74 o 
   0  -1   6     1300.90     1120.26     30.14 o 
   1  -1   6     1129.58     1196.36     44.60 o 
   2  -1   6    11110.93    11128.04    680.36 o 
   3  -1   6    20051.58    20059.88     42.49 o 
   4  -1   6     5288.20     5462.14     22.60 o 
   5  -1   6      352.60      349.29      9.34 o 
   6  -1   6        3.30       10.85     11.15 o 
   7  -1   6       18.90       13.97     15.97 o 
   8  -1   6     1411.21     1416.98     80.92 o 
   9  -1   6     2417.04     2234.13     51.84 o 
  10  -1   6     1592.91     1546.69     11.72 o 
  11  -1   6     1489.12     1396.10     10.79 o 
  12  -1   6      950.12      847.02     11.45 o 
 -12   0   6       47.52       58.29     30.29 o 
 -11   0   6      106.61      144.60     12.96 o 
 -10   0   6     3597.37     3845.60     91.47 o 
  -9   0   6     3988.79     3944.53    141.35 o 
  -8   0   6     2163.96     2233.85     59.22 o 
  -7   0   6      927.75      949.54     53.19 o 
  -6   0   6     1324.09     1308.21     75.34 o 
  -5   0   6     1294.85     1368.50     50.03 o 
  -4   0   6     6607.00     6031.52    228.75 o 
  -3   0   6    12280.27    11391.65     84.54 o 
  -2   0   6     9968.98     9277.29    299.57 o 
  -1   0   6     4071.30     3845.10    238.39 o 
   0   0   6     3245.16     3155.98     16.43 o 
   1   0   6     2123.83     2095.27     91.02 o 
   2   0   6      235.72      321.54     48.37 o 
   3   0   6      455.10      522.82     26.07 o 
   4   0   6      137.93      122.06      8.44 o 
   5   0   6     9208.44     9246.21     30.14 o 
   6   0   6    12783.29    12852.92    109.40 o 
   7   0   6     1717.47     1664.03    110.30 o 
   8   0   6       72.27      114.21     16.42 o 
   9   0   6     2915.61     3000.91     36.17 o 
  10   0   6      721.94      666.37     39.18 o 
  11   0   6        5.85       18.04      7.86 o 
  12   0   6      220.65      231.24     32.10 o 
  13   0   6        0.28        0.86      9.03 o 
 -12   1   6      170.22      184.50      9.25 o 
 -11   1   6       75.11       80.90      9.80 o 
 -10   1   6      201.17      220.13      9.80 o 
  -9   1   6       13.82       28.33      8.74 o 
  -8   1   6     1138.21     1190.58     53.19 o 
  -7   1   6     5891.40     5911.99    198.91 o 
  -6   1   6     3570.41     3699.72    194.54 o 
  -5   1   6      393.49      416.01      9.06 o 
  -4   1   6     6169.28     6425.51    513.85 o 
  -3   1   6     7358.28     6925.31    239.96 o 
  -2   1   6      541.65      455.28      9.76 o 
  -1   1   6     2140.02     2048.18    119.83 o 
   0   1   6     2097.18     2018.74     88.97 o 
   1   1   6        9.23       36.83      6.03 o 
   2   1   6       96.85      167.00     18.08 o 
   3   1   6     2491.34     2951.76     14.11 o 
   4   1   6     3728.01     4493.85     94.78 o 
   5   1   6     5807.27     6401.59    259.33 o 
   6   1   6    14975.48    15056.43    148.88 o 
   7   1   6       15.25       23.66      6.79 o 
   8   1   6      389.09      357.45     13.86 o 
   9   1   6      646.92      673.61     11.30 o 
  10   1   6       30.10       62.12     14.01 o 
  11   1   6     3081.53     3069.47    155.81 o 
  12   1   6     4185.43     3949.26     47.32 o 
  13   1   6     1954.72     1768.12     22.60 o 
 -12   2   6     1068.19      901.02     65.70 o 
 -11   2   6      270.61      327.60     58.17 o 
 -10   2   6     1775.55     1941.13     75.49 o 
  -9   2   6     2864.89     3022.65     36.62 o 
  -8   2   6      491.76      529.81     32.10 o 
  -7   2   6      362.32      421.58     27.43 o 
  -6   2   6     3315.34     3363.15    122.96 o 
  -5   2   6      638.97      635.64     19.74 o 
  -4   2   6      171.03      223.61     11.15 o 
  -3   2   6      204.14      227.69     22.69 o 
  -2   2   6     1149.36      959.56     44.89 o 
  -1   2   6    18463.04    15577.82     94.93 o 
   1   2   6    10878.32    10665.70    637.83 o 
   2   2   6     2928.87     3619.82     17.20 o 
   3   2   6       21.23       25.17      7.45 o 
   4   2   6      204.70      239.11     16.02 o 
   5   2   6     3868.20     4059.43     96.28 o 
   6   2   6     8139.75     8332.00    251.20 o 
   7   2   6     1148.31     1050.67      8.74 o 
   8   2   6      195.11      202.12      9.34 o 
   9   2   6     3132.89     3063.48     67.51 o 
  10   2   6      812.56      766.35     38.88 o 
  11   2   6      323.02      327.42     29.99 o 
  12   2   6      976.03      927.93     62.08 o 
  13   2   6     1076.26     1088.37     62.23 o 
 -12   3   6     1259.35     1223.30     71.88 o 
 -11   3   6      377.53      403.27     23.96 o 
 -10   3   6      323.86      351.86     39.33 o 
  -9   3   6     1741.63     1941.87    205.24 o 
  -8   3   6      327.30      335.33     24.26 o 
  -7   3   6     2225.73     2210.43    194.09 o 
  -6   3   6     7624.84     7559.45    251.95 o 
  -5   3   6     4338.69     4360.53    132.15 o 
  -4   3   6        4.65        9.34      7.25 o 
  -3   3   6       35.39       80.25      7.55 o 
  -2   3   6      604.49      559.26     34.15 o 
  -1   3   6     1051.65      905.94     48.94 o 
   0   3   6     5102.17     4528.00    168.04 o 
   1   3   6      239.10      265.77     19.82 o 
   2   3   6    11204.18    12304.07    445.74 o 
   3   3   6     2236.33     2045.44     18.08 o 
   4   3   6      387.78      488.06     18.93 o 
   5   3   6     7230.25     8031.56    190.56 o 
   6   3   6    13861.61    14851.14    327.98 o 
   7   3   6     2468.85     2589.19     42.19 o 
   8   3   6     5007.29     5378.35    316.90 o 
   9   3   6      664.74      660.34     39.03 o 
  10   3   6      159.10      161.50      7.69 o 
  11   3   6      419.16      406.99      8.54 o 
  12   3   6      108.87       82.32      8.08 o 
  13   3   6      589.79      577.05     33.30 o 
  14   3   6     1724.60     1530.00     12.38 o 
 -12   4   6        5.93        9.39     16.73 o 
 -11   4   6        9.81        8.69      8.42 o 
 -10   4   6      695.75      652.03     11.08 o 
  -9   4   6     1046.37      992.59     73.54 o 
  -8   4   6     1765.07     2096.17     42.34 o 
  -7   4   6     6993.91     7504.52     28.18 o 
  -6   4   6     5743.25     6177.86    295.65 o 
  -5   4   6     2639.14     2787.61    278.92 o 
  -4   4   6     1380.43     1673.26     52.29 o 
  -3   4   6      446.07      485.26     17.78 o 
  -2   4   6      324.22      248.42     23.70 o 
  -1   4   6     9060.25     8319.88    774.45 o 
   0   4   6     6799.77     5719.59    414.72 o 
   1   4   6     6265.48     5756.14    223.50 o 
   2   4   6    11584.62    12358.09    235.30 o 
   3   4   6    16154.61    16594.10   1083.60 o 
   4   4   6     1457.38     1360.40     10.75 o 
   5   4   6       63.48      131.28     17.80 o 
   6   4   6     1506.22     1662.23     16.09 o 
   7   4   6      102.54      121.39     12.80 o 
   8   4   6     6786.64     6486.30    112.00 o 
   9   4   6    11087.49    10751.64    259.03 o 
  10   4   6     1848.84     1779.29     37.37 o 
  11   4   6       16.09       23.71      9.06 o 
  12   4   6      273.29      291.44     10.23 o 
  13   4   6        6.09       18.08      7.25 o 
  14   4   6      109.79      103.52     12.36 o 
 -11   5   6      550.13      575.03     11.83 o 
 -10   5   6      659.59      712.73     58.17 o 
  -9   5   6       13.81       21.72     15.22 o 
  -8   5   6      197.36      197.73     18.99 o 
  -7   5   6      163.30      192.06      7.74 o 
  -6   5   6        1.87        6.48      8.31 o 
  -5   5   6      564.25      615.53     20.19 o 
  -4   5   6     7418.97     8109.02    356.83 o 
  -3   5   6    11504.91    12022.09   1175.37 o 
  -2   5   6     4869.83     4956.68    355.52 o 
  -1   5   6     2753.82     2532.16    169.77 o 
   0   5   6     8547.29     7998.51     29.23 o 
   1   5   6      127.91      108.24      7.88 o 
   2   5   6     1931.45     2001.87     65.11 o 
   3   5   6      231.40      254.03      6.45 o 
   4   5   6      106.30      100.83      5.66 o 
   5   5   6       71.95       96.95     12.21 o 
   6   5   6       21.68       30.24      6.32 o 
   7   5   6      530.58      649.71     15.69 o 
   8   5   6     3389.15     3681.08    115.17 o 
   9   5   6     5930.28     6326.82    232.49 o 
  10   5   6     4419.88     4691.92    141.95 o 
  11   5   6      272.32      293.79      9.89 o 
  12   5   6       97.68      122.07      9.79 o 
  13   5   6       20.78       32.02     20.49 o 
  14   5   6      904.30      795.75    132.00 o 
 -11   6   6       13.72       23.51     11.08 o 
 -10   6   6      780.61      697.26     28.18 o 
  -9   6   6     1558.95     1486.00     27.88 o 
  -8   6   6       27.09       61.56      9.06 o 
  -7   6   6       59.08      101.30     10.85 o 
  -6   6   6     1683.65     1963.90    106.08 o 
  -5   6   6     2145.30     2291.41     97.65 o 
  -4   6   6     1950.09     2056.94     68.86 o 
  -3   6   6     5775.83     5579.03    356.82 o 
  -2   6   6      653.08      599.81     50.88 o 
  -1   6   6      170.85      143.31     21.85 o 
   0   6   6     3793.13     3382.04     18.38 o 
   1   6   6     1200.56     1124.14     10.44 o 
   2   6   6    21439.32    19302.54    721.04 o 
   3   6   6    25652.36    25188.79    401.43 o 
   4   6   6     6522.02     6566.00    278.64 o 
   5   6   6      969.00     1047.08     32.25 o 
   6   6   6       89.57      136.21      6.55 o 
   7   6   6      852.95      875.64     12.39 o 
   8   6   6     1238.82     1217.75     36.54 o 
   9   6   6      485.42      504.95     13.39 o 
  10   6   6     1139.46     1087.13     31.31 o 
  11   6   6     2609.20     2583.34     51.80 o 
  12   6   6     3103.01     3035.44    124.32 o 
  13   6   6      530.55      467.50      8.58 o 
  14   6   6      156.53      128.37      8.26 o 
 -10   7   6     1970.68     2086.31     75.65 o 
  -9   7   6     2442.96     2693.98     78.06 o 
  -8   7   6      409.34      493.29     25.92 o 
  -7   7   6      492.53      528.59     17.48 o 
  -6   7   6      246.36      263.97     29.23 o 
  -5   7   6       67.10       93.33      8.95 o 
  -4   7   6     3888.74     4235.17     40.99 o 
  -3   7   6     3838.12     3851.52    119.75 o 
  -2   7   6     2946.55     2753.76    221.36 o 
  -1   7   6     1613.78     1433.23     61.19 o 
   0   7   6     2491.91     2398.95     17.78 o 
   1   7   6      276.86      303.49     11.75 o 
   2   7   6     1849.24     1615.74     24.17 o 
   3   7   6     3899.01     3640.27    107.88 o 
   4   7   6       35.70       71.64     13.29 o 
   5   7   6     2587.20     2386.87    382.96 o 
   6   7   6     5384.84     5938.28     66.30 o 
   7   7   6      151.05      128.87      6.28 o 
   8   7   6     1812.36     2113.30     98.30 o 
   9   7   6     2206.59     2608.22     87.90 o 
  10   7   6     1979.90     2164.59     68.22 o 
  11   7   6      136.87      174.57     22.82 o 
  12   7   6      742.34      796.32     26.59 o 
  13   7   6      403.02      416.87     15.86 o 
 -10   8   6      790.23      898.57     16.12 o 
  -9   8   6      160.98      196.58      9.27 o 
  -8   8   6      177.09      157.06     14.01 o 
  -7   8   6     2233.54     2257.99     96.44 o 
  -6   8   6     1474.18     1520.26     80.92 o 
  -5   8   6        8.24       44.59      8.74 o 
  -4   8   6     4892.50     5388.00     31.64 o 
  -3   8   6     6432.13     5816.12    389.23 o 
  -2   8   6     3232.76     3129.90    196.05 o 
  -1   8   6        3.22       13.00      7.49 o 
   0   8   6      392.96      407.38     12.38 o 
   1   8   6      474.26      400.37     32.15 o 
   2   8   6      587.07      563.99      9.93 o 
   3   8   6     1597.35     1519.27     40.77 o 
   4   8   6     1295.88     1216.66     30.23 o 
   5   8   6     9321.58     9687.43    140.36 o 
   6   8   6    12137.95    12287.26    215.33 o 
   7   8   6     3411.41     3668.35     81.19 o 
   8   8   6       11.69       26.07      6.90 o 
   9   8   6      733.39      784.61      8.64 o 
  10   8   6      457.23      423.98     26.84 o 
  11   8   6     2441.17     2468.85     78.77 o 
  12   8   6     2390.48     2372.77     82.41 o 
  13   8   6      717.34      652.90     38.19 o 
  -9   9   6     1066.25     1169.40     26.97 o 
  -8   9   6      535.44      579.55     10.50 o 
  -7   9   6      767.68      834.21     16.88 o 
  -6   9   6     1560.67     1662.99     19.89 o 
  -5   9   6       96.91      111.81     13.26 o 
  -4   9   6      417.16      450.42      9.87 o 
  -3   9   6     1436.47     1385.90    154.15 o 
  -2   9   6     1211.58     1059.50     77.82 o 
  -1   9   6     7565.89     6993.21    408.83 o 
   0   9   6     9287.35     9166.88    470.76 o 
   1   9   6     3161.75     3108.25    176.99 o 
   2   9   6     1301.89     1311.51     19.09 o 
   3   9   6      602.76      516.06     25.97 o 
   4   9   6      199.65      224.67      6.26 o 
   5   9   6       30.03       33.70      6.11 o 
   6   9   6      136.30      154.92      8.84 o 
   7   9   6       67.75       78.29      7.13 o 
   8   9   6      465.22      472.30     18.20 o 
   9   9   6     1266.19     1251.76     28.02 o 
  10   9   6       48.47       76.75      7.89 o 
  11   9   6     1191.01     1308.13     18.44 o 
  12   9   6     3579.60     3796.48    136.73 o 
  13   9   6      328.92      326.16      9.79 o 
  -8  10   6       49.69       72.93     16.27 o 
  -7  10   6      501.34      455.08     16.88 o 
  -6  10   6      472.19      375.21     15.97 o 
  -5  10   6      301.87      267.77     10.12 o 
  -4  10   6       10.21       15.76      7.25 o 
  -3  10   6       15.88       47.61     16.05 o 
  -2  10   6      551.57      531.56     24.21 o 
  -1  10   6     2958.96     3143.99    124.96 o 
   0  10   6     3174.67     3090.89    149.95 o 
   1  10   6     1301.27     1235.39     44.55 o 
   2  10   6      249.19      269.98     14.48 o 
   3  10   6     1046.61     1127.29     50.78 o 
   4  10   6       18.62       17.70      6.90 o 
   5  10   6     4237.22     4271.17    100.89 o 
   6  10   6     7183.52     7377.24    104.28 o 
   7  10   6     3030.41     3095.67     72.44 o 
   8  10   6     1001.28     1025.66     26.23 o 
   9  10   6      844.65      941.93     25.40 o 
  10  10   6      658.40      694.51     23.26 o 
  11  10   6      119.43      154.28     11.57 o 
  12  10   6      141.09      143.15      9.28 o 
  -7  11   6     2983.57     2743.61    114.82 o 
  -6  11   6     2275.54     2233.17    241.70 o 
  -5  11   6      527.75      565.27     14.92 o 
  -4  11   6        4.12       25.01     10.87 o 
  -3  11   6      331.83      357.06     10.43 o 
  -2  11   6       43.20       58.53      7.60 o 
  -1  11   6      311.37      331.26     10.08 o 
   0  11   6      306.56      331.82     17.61 o 
   1  11   6     2037.95     2054.79     85.95 o 
   2  11   6     4477.47     4461.56    161.39 o 
   3  11   6     4642.29     4898.64     92.07 o 
   4  11   6       94.86      132.63      9.47 o 
   5  11   6     1000.44      982.08    103.22 o 
   6  11   6     1435.01     1368.36     22.30 o 
   7  11   6       33.51       43.10      7.41 o 
   8  11   6     1036.31     1099.15     29.13 o 
   9  11   6     1424.37     1439.34     31.46 o 
  10  11   6      119.75      121.41      7.74 o 
  11  11   6       87.81      113.73      8.99 o 
  -5  12   6       81.08       74.06     13.76 o 
  -4  12   6     1619.38     1504.55     69.81 o 
  -3  12   6     2170.19     2029.34     76.68 o 
  -2  12   6       12.24       26.95      8.00 o 
  -1  12   6     1756.17     1792.32     91.34 o 
   0  12   6      964.16     1050.89     13.00 o 
   1  12   6     1883.34     1934.52     38.64 o 
   2  12   6        7.40       20.35      7.03 o 
   3  12   6      227.65      229.96      9.52 o 
   4  12   6      423.11      416.59     16.42 o 
   5  12   6      114.54       97.65     14.16 o 
   6  12   6       30.53       24.41     13.56 o 
   7  12   6      823.35      762.72     23.06 o 
   8  12   6     1885.36     1971.84     12.39 o 
   9  12   6     4224.88     4213.18    117.05 o 
  10  12   6     1733.96     1743.65     60.19 o 
  -3  13   6      970.50      961.51     30.66 o 
  -2  13   6      576.78      625.31     27.76 o 
  -1  13   6      759.33      820.01     18.48 o 
   0  13   6      582.77      563.51      9.65 o 
   1  13   6      402.12      395.02      9.90 o 
   2  13   6     1977.30     2077.42     34.09 o 
   3  13   6     2529.97     2518.40     76.98 o 
   4  13   6     1230.57     1350.84     69.17 o 
   5  13   6      533.02      631.38     20.19 o 
   6  13   6        4.68       17.48     14.47 o 
   7  13   6       48.45       51.23     15.07 o 
   8  13   6      129.91      105.46      9.10 o 
   9  13   6        3.77        9.33     10.79 o 
  -1  14   6      300.24      269.40     15.76 o 
   0  14   6      466.07      432.00     10.88 o 
   1  14   6      253.35      254.42     10.36 o 
   2  14   6     1331.39     1339.21     13.61 o 
   3  14   6     2401.07     2286.94     92.37 o 
   4  14   6       12.87       27.09      8.81 o 
   5  14   6       62.37       88.00     15.97 o 
   6  14   6      269.01      333.92     17.78 o 
   7  14   6       37.74       47.32     16.27 o 
  -4  -9   7     1160.73     1115.69     19.29 o 
  -3  -9   7       13.44       25.32     10.85 o 
  -2  -9   7      615.76      581.66     16.88 o 
  -1  -9   7     1143.88     1246.19     18.69 o 
   0  -9   7      479.34      568.10     21.85 o 
   1  -9   7      210.77      204.37     15.67 o 
   2  -9   7      868.47      864.35     18.08 o 
  -7  -8   7      964.44      977.99     13.21 o 
  -6  -8   7     1123.10     1020.16     14.47 o 
  -5  -8   7      336.51      300.77     11.45 o 
  -4  -8   7       56.03       85.29     14.47 o 
  -3  -8   7        3.03       -9.95      9.95 o 
  -2  -8   7       20.53       30.44     14.16 o 
  -1  -8   7       46.39       94.63     13.86 o 
   0  -8   7      234.84      256.47     15.07 o 
   1  -8   7     1537.40     1599.68     42.04 o 
   2  -8   7     2957.46     3022.86     57.83 o 
   3  -8   7     1433.68     1438.16     88.01 o 
   4  -8   7        2.50       -3.50      7.78 o 
  -8  -7   7      212.28      198.64     13.26 o 
  -7  -7   7       16.14       28.77     10.10 o 
  -6  -7   7       74.95       83.28     13.26 o 
  -5  -7   7     1080.57     1037.94     12.96 o 
  -4  -7   7     1344.50     1312.79     14.16 o 
  -3  -7   7      631.72      556.04     11.45 o 
  -2  -7   7      290.04      291.43      9.95 o 
  -1  -7   7      246.35      287.81     13.56 o 
   0  -7   7       67.93       85.89     13.26 o 
   1  -7   7      123.67      163.80      7.97 o 
   2  -7   7      295.93      316.73     14.42 o 
   3  -7   7       68.92       66.52      7.47 o 
   4  -7   7      147.77      145.96     17.78 o 
   5  -7   7     1595.24     1466.78     53.80 o 
   6  -7   7        2.23        5.64      8.86 o 
  -9  -6   7        2.94       23.47     11.60 o 
  -8  -6   7      221.48      248.38     33.00 o 
  -7  -6   7      235.93      262.05     15.52 o 
  -6  -6   7      924.09      934.50     61.03 o 
  -5  -6   7     2643.44     2685.66     84.54 o 
  -4  -6   7     3630.39     3250.04     18.08 o 
  -3  -6   7     1793.22     1737.43     17.18 o 
  -2  -6   7      152.95      146.77     12.36 o 
  -1  -6   7     1111.32     1014.43     12.06 o 
   0  -6   7        2.25        8.14      8.44 o 
   1  -6   7     1192.39     1151.90     50.78 o 
   2  -6   7     4510.89     4444.72    196.48 o 
   3  -6   7     1482.14     1338.06    262.20 o 
   4  -6   7     1036.83      979.07     78.21 o 
   5  -6   7      756.91      750.19     26.97 o 
   6  -6   7      413.54      419.51     36.77 o 
   7  -6   7      149.20      150.99     15.07 o 
   8  -6   7      467.92      394.20     16.58 o 
 -10  -5   7     2458.01     2435.20    217.43 o 
  -9  -5   7      897.74      943.72     52.89 o 
  -8  -5   7       46.39       87.29     16.58 o 
  -7  -5   7      629.76      624.17     39.63 o 
  -6  -5   7        9.61       23.94      7.30 o 
  -5  -5   7        0.87       10.41     11.15 o 
  -4  -5   7        3.37        0.45      8.31 o 
  -3  -5   7     1372.66     1304.66     12.96 o 
  -2  -5   7     1898.01     1722.66     13.86 o 
  -1  -5   7     4272.67     3910.95     18.99 o 
   0  -5   7     1686.46     1715.73     16.27 o 
   1  -5   7      957.00      969.68     51.38 o 
   2  -5   7     1892.76     1981.71     93.24 o 
   3  -5   7     1097.80     1052.90     10.44 o 
   4  -5   7        2.72        8.84      8.29 o 
   5  -5   7     2001.59     1849.62    117.08 o 
   6  -5   7      125.73      148.58     13.26 o 
   7  -5   7       63.45       89.21     13.86 o 
   8  -5   7      101.14      113.02     15.07 o 
   9  -5   7      309.21      256.77     12.06 o 
 -11  -4   7      463.71      435.47     11.93 o 
 -10  -4   7      972.47      981.54     38.85 o 
  -9  -4   7        2.06        4.37      8.62 o 
  -8  -4   7      446.12      459.31      9.07 o 
  -7  -4   7      663.83      693.14     28.12 o 
  -6  -4   7       66.17      101.46     12.96 o 
  -5  -4   7      828.46      777.42     57.86 o 
  -4  -4   7      787.23      800.83     23.21 o 
  -3  -4   7     2319.12     2318.18     45.81 o 
  -2  -4   7     2156.18     2007.77     14.77 o 
  -1  -4   7     1740.56     1821.21     16.58 o 
   0  -4   7     1081.62     1085.88     54.25 o 
   1  -4   7       25.24       30.28      9.05 o 
   2  -4   7      492.53      500.00     28.55 o 
   3  -4   7        1.76       19.53      6.47 o 
   4  -4   7     6540.61     6084.91    337.54 o 
   5  -4   7     5439.00     5464.24     23.21 o 
   6  -4   7     3265.87     3025.51     17.18 o 
   7  -4   7       80.03       95.54      9.34 o 
   8  -4   7      103.76      110.00      9.95 o 
   9  -4   7        1.43       18.38     10.25 o 
  10  -4   7      121.42      115.43     11.45 o 
 -11  -3   7        0.87       19.04     10.76 o 
 -10  -3   7      200.80      190.69     11.45 o 
  -9  -3   7      889.06      863.40      9.79 o 
  -8  -3   7     3081.39     3125.71     37.19 o 
  -7  -3   7     7521.64     7323.50    157.57 o 
  -6  -3   7      512.77      490.19     22.34 o 
  -5  -3   7      581.32      538.86     40.14 o 
  -4  -3   7      383.91      368.68      8.73 o 
  -3  -3   7      110.73      109.23     14.62 o 
  -2  -3   7     3662.58     3621.03     20.19 o 
  -1  -3   7     8544.02     8324.30     27.73 o 
   0  -3   7     1082.95     1077.11     46.86 o 
   1  -3   7     1194.70     1062.32     62.99 o 
   2  -3   7      723.02      669.22      7.73 o 
   3  -3   7        8.08       30.28      5.66 o 
   4  -3   7     1278.43     1257.34     12.66 o 
   5  -3   7      352.63      360.14      9.64 o 
   6  -3   7      410.95      447.24     13.26 o 
   7  -3   7      902.70      904.13     11.75 o 
   8  -3   7     2719.58     2512.27     16.27 o 
   9  -3   7      262.69      236.58     10.55 o 
  10  -3   7      452.13      381.54     15.67 o 
  11  -3   7     2096.76     1873.65     19.89 o 
 -12  -2   7      336.30      313.35     11.72 o 
 -11  -2   7       18.78       25.95     11.90 o 
 -10  -2   7       31.94       50.20     22.15 o 
  -9  -2   7        8.53       19.93      9.04 o 
  -8  -2   7      668.41      654.52     34.96 o 
  -7  -2   7      301.13      279.91     10.46 o 
  -6  -2   7      165.43      173.24      7.40 o 
  -5  -2   7     1044.34     1082.72     18.23 o 
  -4  -2   7     3518.26     3440.19    156.13 o 
  -3  -2   7      126.14      136.31      6.52 o 
  -2  -2   7     6166.30     5628.64     36.47 o 
  -1  -2   7    12902.93    11289.24     31.64 o 
   0  -2   7     3346.42     2951.33     40.08 o 
   1  -2   7        9.69       28.99      8.33 o 
   2  -2   7      324.72      327.34      7.00 o 
   3  -2   7      114.94      144.17     18.23 o 
   4  -2   7      615.51      634.40     12.96 o 
   5  -2   7      544.77      540.97     10.25 o 
   6  -2   7     3719.21     3492.34     17.78 o 
   7  -2   7     2758.66     2773.86     18.69 o 
   8  -2   7     5154.08     5141.17     22.90 o 
   9  -2   7     1359.95     1520.74     16.88 o 
  10  -2   7       93.04       97.65     10.25 o 
  11  -2   7      550.08      475.57     12.06 o 
 -12  -1   7      148.06      172.55     16.12 o 
 -11  -1   7      363.29      337.75      9.64 o 
 -10  -1   7      252.82      282.17      9.49 o 
  -9  -1   7       87.79       92.65     15.97 o 
  -8  -1   7     2284.87     2427.93     50.63 o 
  -7  -1   7     4733.21     4601.96    115.13 o 
  -6  -1   7     2128.11     2016.55     96.29 o 
  -5  -1   7     2254.59     2176.57    134.11 o 
  -4  -1   7     3164.65     2972.85    135.55 o 
  -3  -1   7     1309.67     1277.02     62.56 o 
  -2  -1   7       38.83       52.72     10.23 o 
  -1  -1   7      408.03      376.42     12.06 o 
   0  -1   7       83.20       83.96      8.44 o 
   1  -1   7    10757.27    10217.04    353.97 o 
   2  -1   7    16330.42    15936.14    318.16 o 
   3  -1   7     3400.84     3626.67    195.44 o 
   4  -1   7       84.85      138.33     11.15 o 
   5  -1   7      656.65      773.33     10.85 o 
   6  -1   7     1770.95     1881.79     16.27 o 
   7  -1   7      127.66      110.91      8.44 o 
   8  -1   7      231.59      221.51      9.64 o 
   9  -1   7       76.31      124.17     13.56 o 
  10  -1   7      337.84      352.76      7.54 o 
  11  -1   7      197.57      222.83      9.05 o 
  12  -1   7       40.60       95.44      7.78 o 
 -12   0   7      306.24      263.30      9.53 o 
 -11   0   7     1539.92     1526.84     73.99 o 
 -10   0   7     2252.05     2301.94    128.99 o 
  -9   0   7       56.69       53.11      7.74 o 
  -8   0   7      952.30      958.29     71.58 o 
  -7   0   7     1102.65     1146.82     42.34 o 
  -6   0   7       87.11       72.74     19.89 o 
  -5   0   7     2095.04     1976.92     68.67 o 
  -4   0   7     1945.94     1971.76    113.55 o 
  -3   0   7        5.04       17.25      7.99 o 
  -2   0   7       37.64       55.12     18.69 o 
  -1   0   7      120.73      107.71     12.06 o 
   0   0   7     1252.60     1130.70    306.46 o 
   1   0   7     9352.72     9249.98    389.38 o 
   2   0   7     5022.15     4902.70    251.30 o 
   3   0   7     3244.36     3727.16     42.95 o 
   4   0   7     1977.26     1739.73    296.10 o 
   5   0   7     1873.72     1879.38     14.47 o 
   6   0   7     4078.53     4320.83     21.70 o 
   7   0   7     2351.92     2345.61     15.37 o 
   8   0   7     5657.28     5767.28     16.37 o 
   9   0   7     3089.27     3096.22     78.96 o 
  10   0   7      192.37      192.52      9.95 o 
  11   0   7      538.50      540.93     17.48 o 
  12   0   7       44.56       40.72      8.80 o 
 -12   1   7       89.60      112.31     10.97 o 
 -11   1   7      463.20      505.81     21.55 o 
 -10   1   7      901.79      948.63     56.36 o 
  -9   1   7      216.07      238.14      9.69 o 
  -8   1   7      423.42      420.61     12.21 o 
  -7   1   7     1654.24     1677.80     46.41 o 
  -6   1   7     2062.41     1968.77    176.30 o 
  -5   1   7    13152.04    12930.51   1043.66 o 
  -4   1   7    16399.38    15133.11    845.91 o 
  -3   1   7     5722.32     5330.31    147.58 o 
  -2   1   7      297.84      296.19     16.11 o 
  -1   1   7      306.93      308.11     14.25 o 
   0   1   7      158.01      144.13      5.52 o 
   1   1   7     3732.31     3408.95    932.99 o 
   2   1   7     3526.36     3590.92    151.01 o 
   3   1   7     2588.63     2697.73     87.55 o 
   4   1   7    10578.65    11598.42    241.70 o 
   5   1   7     4370.86     3144.45   1836.28 o 
   6   1   7     1194.86     1179.92     59.97 o 
   7   1   7      372.17      459.29     16.58 o 
   8   1   7     4633.77     4795.89    247.88 o 
   9   1   7      181.32      234.60     11.75 o 
  10   1   7     1048.79      975.72     28.03 o 
  11   1   7     1868.21     1775.57     10.55 o 
  12   1   7     1347.86     1331.43     77.15 o 
  13   1   7      190.55      197.62     10.85 o 
 -12   2   7       96.54       95.68     11.19 o 
 -11   2   7     1725.43     1597.36    129.74 o 
 -10   2   7     1729.40     1717.09    100.06 o 
  -9   2   7      756.80      775.11     23.21 o 
  -8   2   7      232.05      216.19      7.80 o 
  -7   2   7      376.07      343.18      9.95 o 
  -6   2   7        0.64       15.97      5.75 o 
  -5   2   7     1211.92     1178.76     48.22 o 
  -4   2   7     1523.45     1365.70     47.77 o 
  -3   2   7       51.15       85.32      5.58 o 
  -2   2   7     5251.95     4987.13    274.12 o 
  -1   2   7     8497.31     7960.35    354.37 o 
   0   2   7      332.52      365.43     14.96 o 
   1   2   7     7128.28     7212.45    411.91 o 
   2   2   7    10550.58    11113.86    572.01 o 
   3   2   7     5424.79     6284.75    208.25 o 
   4   2   7       17.80       23.18      7.88 o 
   5   2   7      614.12      722.88     28.73 o 
   6   2   7     1804.51     2060.47     83.24 o 
   7   2   7     1409.14     1435.99     39.18 o 
   8   2   7      581.88      581.11     22.00 o 
   9   2   7     1419.10     1425.17     65.10 o 
  10   2   7     3088.99     3083.04     71.43 o 
  11   2   7     6413.44     6299.75    199.21 o 
  12   2   7      986.15      972.97     30.29 o 
  13   2   7       87.66      107.59     10.87 o 
 -12   3   7       13.65       21.53     11.40 o 
 -11   3   7     2286.76     2407.72    132.00 o 
 -10   3   7     3319.90     3675.40     64.65 o 
  -9   3   7        7.96       14.01     10.70 o 
  -8   3   7      428.12      416.30      9.80 o 
  -7   3   7       52.78       77.38     18.84 o 
  -6   3   7      486.78      496.02     26.82 o 
  -5   3   7     1409.71     1444.67     76.70 o 
  -4   3   7     1120.17      992.62     23.18 o 
  -3   3   7     3216.53     2974.24    197.82 o 
  -2   3   7    12782.47    12603.43    846.92 o 
  -1   3   7    12142.00    11047.66    398.41 o 
   0   3   7     2045.86     1742.00     91.62 o 
   1   3   7      222.40      228.72      9.05 o 
   2   3   7      256.36      232.84     21.00 o 
   3   3   7     1373.56     1539.43     15.97 o 
   4   3   7     9662.52    10520.19    114.22 o 
   5   3   7    13286.77    13878.62     75.07 o 
   6   3   7     2677.45     2907.28     65.45 o 
   7   3   7      496.20      478.43      7.36 o 
   8   3   7      571.96      549.53     45.96 o 
   9   3   7      274.17      300.96      7.89 o 
  10   3   7       61.55       48.34      6.28 o 
  11   3   7        4.58       14.92      6.82 o 
  12   3   7        0.51        3.81     18.08 o 
  13   3   7      186.67      172.54      7.67 o 
 -11   4   7      321.01      334.75     13.26 o 
 -10   4   7      301.88      297.33     16.42 o 
  -9   4   7      779.95      845.68     44.60 o 
  -8   4   7     5885.36     6116.90    122.21 o 
  -7   4   7     9760.92     9648.65    571.26 o 
  -6   4   7        1.99       16.09      9.64 o 
  -5   4   7     1112.78     1137.05     69.92 o 
  -4   4   7     1089.70     1029.77    100.08 o 
  -3   4   7      174.21      169.04     15.19 o 
  -2   4   7      695.21      723.41     43.57 o 
  -1   4   7     1825.22     1935.14    124.03 o 
   0   4   7     1182.80     1173.74     68.66 o 
   1   4   7     1243.95     1177.38     36.92 o 
   2   4   7     1699.45     1791.84     78.91 o 
   3   4   7      255.00      255.81     12.77 o 
   4   4   7    12075.50    13493.73    447.84 o 
   5   4   7    11495.55    12915.69    373.27 o 
   6   4   7     2521.90     2736.27     52.51 o 
   7   4   7     1793.86     1968.74     58.50 o 
   8   4   7      497.36      487.41     23.04 o 
   9   4   7       80.32       99.11      5.46 o 
  10   4   7     3625.96     2902.60    858.23 o 
  11   4   7     3276.80     3128.45     99.15 o 
  12   4   7     1816.91     1787.55     50.78 o 
  13   4   7      765.52      714.51     10.43 o 
 -11   5   7      277.40      348.24     19.14 o 
 -10   5   7       48.95       87.57     21.40 o 
  -9   5   7       89.78      137.23      8.20 o 
  -8   5   7     1367.28     1604.58     63.29 o 
  -7   5   7     3710.69     3973.13     46.71 o 
  -6   5   7       24.44       40.04      9.79 o 
  -5   5   7     1567.41     1572.73    190.02 o 
  -4   5   7     1849.26     1978.61    165.30 o 
  -3   5   7     1602.29     1528.52    127.73 o 
  -2   5   7     9882.50     8701.64    756.24 o 
  -1   5   7    15192.55    13757.81     35.56 o 
   0   5   7     8807.42     7520.83     26.52 o 
   1   5   7      401.54      359.23      8.74 o 
   2   5   7      888.91      930.40     55.04 o 
   3   5   7     1257.32     1264.26     21.38 o 
   4   5   7       19.70       31.07     11.66 o 
   5   5   7     1913.60     2013.31     11.82 o 
   6   5   7     1410.45     1515.97     67.99 o 
   7   5   7     9403.46     9814.10     90.95 o 
   8   5   7     8026.22     8302.03     92.69 o 
   9   5   7     1163.68     1091.91     19.39 o 
  10   5   7       45.08       44.59      6.38 o 
  11   5   7     1562.40     1543.99     33.09 o 
  12   5   7       26.83       41.98     10.32 o 
  13   5   7      508.80      446.00     21.89 o 
 -11   6   7      343.86      345.55     18.99 o 
 -10   6   7      482.66      515.91     45.06 o 
  -9   6   7      262.27      273.57     31.04 o 
  -8   6   7      912.21      944.22     53.49 o 
  -7   6   7      361.07      393.40     19.44 o 
  -6   6   7     1774.70     1859.52     88.15 o 
  -5   6   7     4009.79     4186.98    270.48 o 
  -4   6   7     3065.85     2850.82    195.32 o 
  -3   6   7      412.55      368.04     30.84 o 
  -2   6   7     3543.66     3375.34    220.12 o 
  -1   6   7     2472.12     2249.77     17.18 o 
   0   6   7       35.81       40.38     10.55 o 
   1   6   7     7421.42     6685.50    163.50 o 
   2   6   7     8534.14     7848.28    298.51 o 
   3   6   7       84.18      100.13      6.34 o 
   4   6   7      323.21      277.82     16.50 o 
   5   6   7     2190.68     2427.64     36.78 o 
   6   6   7     1411.72     1465.29     15.07 o 
   7   6   7      714.34      789.42     26.54 o 
   8   6   7     2794.44     3162.47     67.38 o 
   9   6   7        5.69       20.11      8.08 o 
  10   6   7      278.46      330.05      7.01 o 
  11   6   7      471.52      422.90     22.36 o 
  12   6   7       45.70       52.52      7.08 o 
  13   6   7     1695.98     1592.43     34.73 o 
 -10   7   7     1116.34      983.90     28.48 o 
  -9   7   7       81.79      151.19     16.42 o 
  -8   7   7     2019.80     2357.59    159.28 o 
  -7   7   7     2725.14     3151.58    185.20 o 
  -6   7   7      132.91      194.91     17.78 o 
  -5   7   7       73.59      125.86     18.84 o 
  -4   7   7      155.95      136.80     11.80 o 
  -3   7   7        3.43       13.95      5.96 o 
  -2   7   7        2.26       24.35     10.10 o 
  -1   7   7      477.32      398.12      9.34 o 
   0   7   7     3205.94     2904.06     18.38 o 
   1   7   7    13135.58    12130.68     33.45 o 
   2   7   7    10989.75     9931.57    557.09 o 
   3   7   7     2694.11     2481.01     43.15 o 
   4   7   7      334.05      348.85      6.17 o 
   5   7   7       88.95       85.14      6.03 o 
   6   7   7      285.49      293.30     16.42 o 
   7   7   7     5478.55     5840.84    140.48 o 
   8   7   7     6369.80     6616.94    100.81 o 
   9   7   7     3064.99     3048.32     73.76 o 
  10   7   7      768.11      783.82     12.42 o 
  11   7   7      426.51      409.61     17.75 o 
  12   7   7      325.54      305.73     20.07 o 
  13   7   7        4.55       10.95      8.81 o 
  -9   8   7       80.62      120.24     11.19 o 
  -8   8   7      884.87      890.13     22.15 o 
  -7   8   7      985.81     1053.37     50.63 o 
  -6   8   7     1233.30     1333.52     58.32 o 
  -5   8   7     4345.08     4601.20    282.54 o 
  -4   8   7     7583.70     7299.64    420.12 o 
  -3   8   7     1294.72     1168.19     94.33 o 
  -2   8   7      112.95      129.49      9.34 o 
  -1   8   7       72.45       85.81      8.95 o 
   0   8   7       33.96       36.47     10.85 o 
   1   8   7      586.77      588.89     12.36 o 
   2   8   7      431.58      394.63     35.11 o 
   3   8   7        4.57       35.90      6.03 o 
   4   8   7     7671.03     7925.70    241.90 o 
   5   8   7     3221.71     3340.62     97.56 o 
   6   8   7       38.30       40.04      6.78 o 
   7   8   7     2581.43     2681.32    134.11 o 
   8   8   7     6427.57     6769.93     43.86 o 
   9   8   7      653.14      746.93      7.38 o 
  10   8   7       18.00       36.70      8.44 o 
  11   8   7      598.43      546.31     14.12 o 
  12   8   7      279.20      287.10     15.03 o 
  13   8   7      254.58      270.24     27.30 o 
  -9   9   7      473.48      424.34     12.79 o 
  -8   9   7       81.91       52.82     10.86 o 
  -7   9   7      120.74      107.74     10.33 o 
  -6   9   7      333.51      395.41     15.07 o 
  -5   9   7     2630.28     2755.13     14.99 o 
  -4   9   7     2709.69     2662.97    241.70 o 
  -3   9   7      488.58      511.26     43.40 o 
  -2   9   7     2106.93     2167.71     74.82 o 
  -1   9   7     1452.12     1476.03     33.13 o 
   0   9   7        5.20       21.40     11.45 o 
   1   9   7     4700.17     4489.90     22.30 o 
   2   9   7     6331.98     5960.91     24.71 o 
   3   9   7     4370.88     3921.01    139.06 o 
   4   9   7     2791.35     2574.90    109.66 o 
   5   9   7     1689.43     1775.64     46.26 o 
   6   9   7      292.09      322.89     13.52 o 
   7   9   7      269.93      298.30     12.06 o 
   8   9   7        1.03       10.72      7.99 o 
   9   9   7      870.43      898.76     27.29 o 
  10   9   7     3381.58     3386.01    107.32 o 
  11   9   7     3963.45     4018.19    183.28 o 
  12   9   7     2213.46     2016.17     66.98 o 
  13   9   7        3.34       18.00      7.87 o 
  -8  10   7        4.93       25.92     16.27 o 
  -7  10   7        7.49       31.53      8.47 o 
  -6  10   7        6.83       25.32     10.02 o 
  -5  10   7       15.87       79.70     42.04 o 
  -4  10   7      638.49      603.01     98.55 o 
  -3  10   7     1428.72     1339.28     27.20 o 
  -2  10   7     3242.78     3176.03     93.31 o 
  -1  10   7     5416.94     5534.28    223.16 o 
   0  10   7      944.19      991.89     41.50 o 
   1  10   7     2352.34     2319.75    135.90 o 
   2  10   7      802.45      845.99     26.77 o 
   3  10   7       35.74       42.31      6.99 o 
   4  10   7     3267.76     3248.69     89.54 o 
   5  10   7     3105.13     3058.40     12.31 o 
   6  10   7       78.81      102.05      8.28 o 
   7  10   7       14.41       18.44      8.84 o 
   8  10   7        5.98       17.18      9.16 o 
   9  10   7       51.43       83.72      8.58 o 
  10  10   7      781.79      800.13     39.99 o 
  11  10   7      878.15      935.92     16.09 o 
  12  10   7      282.19      300.96     15.10 o 
  -6  11   7        9.58       16.56      8.70 o 
  -5  11   7      727.07      795.17     48.52 o 
  -4  11   7      826.51      903.07     22.62 o 
  -3  11   7      246.30      275.38      8.91 o 
  -2  11   7      286.59      308.09     12.13 o 
  -1  11   7      346.13      333.14     17.02 o 
   0  11   7       76.66       72.91      7.46 o 
   1  11   7       34.05       53.44      9.21 o 
   2  11   7      692.81      747.12     25.36 o 
   3  11   7       96.01      101.95      9.54 o 
   4  11   7     9109.51     8682.90    273.05 o 
   5  11   7     6285.72     6331.43    138.49 o 
   6  11   7     1388.98     1354.06     45.32 o 
   7  11   7      148.73      168.12      7.89 o 
   8  11   7      274.32      285.00     10.22 o 
   9  11   7      458.15      481.63      9.72 o 
  10  11   7     1206.46     1267.74     23.12 o 
  11  11   7      770.97      761.36     35.18 o 
  -5  12   7      677.80      604.83     13.42 o 
  -4  12   7      485.25      449.82     18.29 o 
  -3  12   7       94.04      119.30      9.14 o 
  -2  12   7     2334.36     2449.85     72.66 o 
  -1  12   7     3985.78     3919.81    131.65 o 
   0  12   7     1206.59     1230.92     40.68 o 
   1  12   7      210.50      258.56     11.66 o 
   2  12   7      193.67      214.34      9.58 o 
   3  12   7       21.15       27.94      7.25 o 
   4  12   7        1.53       28.02     19.14 o 
   5  12   7      214.13      237.69     13.56 o 
   6  12   7      130.82      142.00     10.79 o 
   7  12   7     2772.63     2740.14    118.41 o 
   8  12   7     1854.56     1921.89    103.67 o 
   9  12   7      107.82      118.73      8.93 o 
  10  12   7      399.43      420.44     15.41 o 
  -3  13   7      104.46      121.73      9.85 o 
  -2  13   7     1356.76     1514.03     26.44 o 
  -1  13   7     1553.23     1742.85     15.42 o 
   0  13   7      225.21      284.78     10.72 o 
   1  13   7      270.21      299.33     17.63 o 
   2  13   7      905.66      954.08     15.96 o 
   3  13   7        8.92       21.03      9.29 o 
   4  13   7      638.44      644.16     13.82 o 
   5  13   7      410.42      423.73     20.49 o 
   6  13   7      973.14     1008.40     23.51 o 
   7  13   7     1280.18     1246.19     21.40 o 
   8  13   7     1740.36     1714.05    405.23 o 
   9  13   7      747.26      709.81     40.99 o 
  -1  14   7       58.64       58.63      8.96 o 
   0  14   7      436.65      441.08     18.00 o 
   1  14   7     3352.13     3403.36    112.29 o 
   2  14   7     2401.66     2523.30     45.21 o 
   3  14   7      869.46      931.26     14.84 o 
   4  14   7      331.75      312.90     16.25 o 
   5  14   7      300.23      317.09     17.48 o 
   6  14   7      106.59      100.96     16.58 o 
   7  14   7      373.42      362.56     18.99 o 
  -5  -8   8       27.17       50.03     11.15 o 
  -4  -8   8       22.19       32.25     15.37 o 
  -3  -8   8      536.33      499.98     12.66 o 
  -2  -8   8       28.20       29.84     15.07 o 
  -1  -8   8        0.29        2.71     15.07 o 
   0  -8   8      739.27      677.32     29.69 o 
   1  -8   8     1230.34     1240.65     25.47 o 
   2  -8   8        1.60        1.93      9.79 o 
  -7  -7   8      351.01      371.54     58.17 o 
  -6  -7   8       17.70       -2.11     14.77 o 
  -5  -7   8      429.48      355.92     15.67 o 
  -4  -7   8       30.76       45.51     10.25 o 
  -3  -7   8      988.25      876.70     13.26 o 
  -2  -7   8      421.33      453.27     15.37 o 
  -1  -7   8     1269.79     1291.70     14.16 o 
   0  -7   8     1246.79     1334.19     17.18 o 
   1  -7   8      965.28     1032.06     18.53 o 
   2  -7   8      713.39      703.78     20.90 o 
   3  -7   8      119.24      141.93      8.09 o 
   4  -7   8      517.84      499.83     16.66 o 
   5  -7   8       20.18       26.61     14.09 o 
  -8  -6   8       19.79       55.11     20.95 o 
  -7  -6   8      366.22      342.30     25.16 o 
  -6  -6   8     1158.80     1199.47     86.95 o 
  -5  -6   8     2399.96     2422.26    169.07 o 
  -4  -6   8     1097.34     1068.38     13.26 o 
  -3  -6   8      298.65      324.58     13.86 o 
  -2  -6   8      482.54      457.79     14.16 o 
  -1  -6   8      556.45      597.93     14.16 o 
   0  -6   8      312.03      274.25     10.25 o 
   1  -6   8      287.94      300.23      9.69 o 
   2  -6   8      351.90      318.64     17.60 o 
   3  -6   8      377.62      345.82     20.43 o 
   4  -6   8       46.86       42.77      7.09 o 
   5  -6   8        8.27       12.01      8.08 o 
   6  -6   8      896.35      824.39     45.81 o 
   7  -6   8     1414.06     1357.33     22.75 o 
  -9  -5   8       72.69       83.78     15.67 o 
  -8  -5   8      229.76      240.06     32.70 o 
  -7  -5   8      855.16      841.88     19.29 o 
  -6  -5   8      846.44      853.76     94.93 o 
  -5  -5   8      360.19      395.87     10.02 o 
  -4  -5   8      286.79      325.79     10.55 o 
  -3  -5   8      806.55      768.21     14.47 o 
  -2  -5   8      131.77      141.04     12.36 o 
  -1  -5   8      693.32      718.78     11.15 o 
   0  -5   8     2312.78     2412.21     18.08 o 
   1  -5   8     6577.45     6505.00    193.78 o 
   2  -5   8     3135.48     3079.13     99.81 o 
   3  -5   8       34.96       64.84      7.04 o 
   4  -5   8       74.34       80.41     10.78 o 
   5  -5   8       73.83       72.55     29.23 o 
   6  -5   8      133.85      153.36      9.80 o 
   7  -5   8      162.21      154.61     10.85 o 
   8  -5   8      388.41      375.51     16.58 o 
 -10  -4   8      525.07      560.63     10.69 o 
  -9  -4   8        1.83        6.63      9.22 o 
  -8  -4   8      615.87      628.85     11.39 o 
  -7  -4   8      425.00      408.92     28.93 o 
  -6  -4   8      493.73      505.35     50.33 o 
  -5  -4   8     1644.59     1626.78     25.62 o 
  -4  -4   8     2762.42     2629.56     20.04 o 
  -3  -4   8     1045.84      971.03     12.36 o 
  -2  -4   8     1365.35     1289.89     15.37 o 
  -1  -4   8       40.79       22.90     11.75 o 
   0  -4   8      184.87      214.03     21.40 o 
   1  -4   8     2033.39     1967.55     54.70 o 
   2  -4   8       66.40       93.03      6.29 o 
   3  -4   8     1623.11     1508.98     78.06 o 
   4  -4   8     3542.58     3347.78    171.93 o 
   5  -4   8     1131.51     1083.82     18.84 o 
   6  -4   8      854.05      858.02     15.67 o 
   7  -4   8     1071.25     1095.20     15.97 o 
   8  -4   8      606.38      555.13     12.36 o 
   9  -4   8      484.30      429.16     16.88 o 
 -10  -3   8        0.23        8.89      6.84 o 
  -9  -3   8     1188.04     1212.48     33.97 o 
  -8  -3   8     1690.19     1700.01     25.37 o 
  -7  -3   8      188.20      163.57     15.43 o 
  -6  -3   8     1788.00     1828.56     71.51 o 
  -5  -3   8     2054.30     1940.28    164.24 o 
  -4  -3   8     2115.81     2046.50     12.36 o 
  -3  -3   8       12.56       17.80      6.91 o 
  -2  -3   8        4.74       25.92     11.45 o 
  -1  -3   8       83.83       71.73     11.45 o 
   0  -3   8      189.76      190.99      8.89 o 
   1  -3   8      668.91      712.32     43.55 o 
   2  -3   8     1461.80     1435.64     54.15 o 
   3  -3   8     2870.79     2916.91    149.01 o 
   4  -3   8     7730.63     7040.83    528.69 o 
   5  -3   8     2970.35     2996.28     19.89 o 
   6  -3   8      234.31      239.59      9.95 o 
   7  -3   8     1193.99     1158.79     12.66 o 
   8  -3   8        0.13        7.53      9.95 o 
   9  -3   8      696.59      664.84     16.27 o 
  10  -3   8     3110.55     2764.52     18.69 o 
 -11  -2   8      728.83      659.20     45.06 o 
 -10  -2   8      740.97      707.76      9.06 o 
  -9  -2   8      498.24      502.40     15.13 o 
  -8  -2   8      886.65      935.18     36.37 o 
  -7  -2   8      661.54      650.63      7.80 o 
  -6  -2   8      444.21      411.32     20.54 o 
  -5  -2   8       22.48       27.60      5.53 o 
  -4  -2   8     1050.72     1174.83     52.23 o 
  -3  -2   8     5144.23     4558.39   1152.84 o 
  -2  -2   8     6918.61     6280.07     23.81 o 
  -1  -2   8     4335.82     4260.25     22.00 o 
   0  -2   8       35.03       45.93      8.69 o 
   1  -2   8     1537.53     1510.13     40.54 o 
   2  -2   8        3.78        9.22      5.48 o 
   3  -2   8      162.73      157.39      6.30 o 
   4  -2   8      732.86      639.40     17.48 o 
   5  -2   8      271.20      251.65      9.34 o 
   6  -2   8      161.67      147.37      9.34 o 
   7  -2   8     1710.79     1773.30     16.88 o 
   8  -2   8        3.96      -13.56     13.56 o 
   9  -2   8      837.76      731.44     12.06 o 
  10  -2   8     1409.43     1352.27     17.78 o 
  11  -2   8     1220.80     1175.67     18.38 o 
 -11  -1   8      293.75      303.24      9.47 o 
 -10  -1   8        7.92       24.56     10.02 o 
  -9  -1   8      240.54      260.90      8.61 o 
  -8  -1   8     1005.72      965.35     31.34 o 
  -7  -1   8      378.49      409.43     19.59 o 
  -6  -1   8      344.00      385.79      7.14 o 
  -5  -1   8      242.43      241.54     11.69 o 
  -4  -1   8     1936.03     1797.91     53.37 o 
  -3  -1   8     4652.48     4737.03    245.64 o 
  -2  -1   8     4026.34     3915.22    271.44 o 
  -1  -1   8      709.05      619.93     10.85 o 
   0  -1   8      722.49      664.14      9.87 o 
   1  -1   8     2275.99     1993.35    143.76 o 
   2  -1   8       64.47       73.17      9.22 o 
   3  -1   8     5177.27     5308.38    127.45 o 
   4  -1   8    12659.42    12341.23   1129.41 o 
   5  -1   8     1863.27     2127.78    101.11 o 
   6  -1   8     1920.41     1952.01     17.18 o 
   7  -1   8      365.77      364.36      9.95 o 
   8  -1   8      189.35      168.77     13.26 o 
   9  -1   8       53.70       71.73      9.64 o 
  10  -1   8       71.45      107.89     14.16 o 
  11  -1   8       44.22       53.34     15.37 o 
 -11   0   8       75.50      110.95      9.03 o 
 -10   0   8      183.91      184.47     19.29 o 
  -9   0   8     4080.02     4071.18     17.48 o 
  -8   0   8     4912.32     5157.64    211.72 o 
  -7   0   8      858.92      771.87     42.77 o 
  -6   0   8        9.60       38.01     16.12 o 
  -5   0   8       97.68      101.51      6.89 o 
  -4   0   8      230.37      246.09     24.26 o 
  -3   0   8      744.93      755.40     39.33 o 
  -2   0   8     1006.23      949.41     60.43 o 
  -1   0   8     4453.88     4127.04     22.90 o 
   0   0   8     5766.62     5345.40     18.38 o 
   1   0   8    12164.86    11291.21    550.46 o 
   2   0   8     1654.54     1613.36     21.57 o 
   3   0   8     2092.19     2377.45    136.67 o 
   4   0   8     1442.29     1628.88     12.36 o 
   5   0   8      284.18      401.71     15.37 o 
   6   0   8     1330.73     1295.01     15.37 o 
   7   0   8     7703.14     8120.87     27.73 o 
   8   0   8      303.41      324.88      9.95 o 
   9   0   8        1.29        9.64     12.66 o 
  10   0   8      120.17      125.67      9.64 o 
  11   0   8      560.61      586.92     13.86 o 
  12   0   8       22.12       26.07     10.66 o 
 -11   1   8      246.82      264.60     19.89 o 
 -10   1   8       16.43        8.57     12.81 o 
  -9   1   8      132.78      154.84      7.69 o 
  -8   1   8      508.62      589.02     23.96 o 
  -7   1   8       34.14       34.76      8.63 o 
  -6   1   8     3727.44     3758.27    225.22 o 
  -5   1   8     3683.87     3688.31    118.47 o 
  -4   1   8       46.32       59.80      8.13 o 
  -3   1   8     1077.74      948.41     18.69 o 
  -2   1   8     4027.19     3872.64     88.73 o 
  -1   1   8     2784.71     2586.37    138.48 o 
   0   1   8       14.64       26.77      6.62 o 
   1   1   8       97.21      107.98     11.00 o 
   2   1   8      350.80      374.01      6.74 o 
   3   1   8      204.56      287.48      8.74 o 
   4   1   8       23.09       34.40      7.99 o 
   5   1   8      217.23      243.95      8.63 o 
   6   1   8     5691.07     4211.97   2293.92 o 
   7   1   8     7436.47     8116.65     28.03 o 
   8   1   8     5948.45     6068.88     26.82 o 
   9   1   8       16.42       81.77     30.59 o 
  10   1   8      477.15      494.38     25.32 o 
  11   1   8      102.87      119.74      7.38 o 
  12   1   8      675.31      656.52     30.29 o 
 -11   2   8      219.93      175.17     11.08 o 
 -10   2   8        4.15       17.27      9.80 o 
  -9   2   8       22.45       49.42      8.44 o 
  -8   2   8      349.63      378.06     44.91 o 
  -7   2   8     3786.26     3583.67     49.58 o 
  -6   2   8     3460.51     3412.23    202.37 o 
  -5   2   8     7192.15     6889.16    438.50 o 
  -4   2   8      846.12      803.57     68.86 o 
  -3   2   8     2451.71     2498.57     79.60 o 
  -2   2   8      943.69      942.90     44.71 o 
  -1   2   8     2016.53     2052.79     90.54 o 
   0   2   8    12832.67    12224.95    442.39 o 
   1   2   8    13268.76    12358.49    724.12 o 
   2   2   8     5926.26     6077.16    355.41 o 
   3   2   8     1266.09     1448.97     11.48 o 
   4   2   8      239.16      238.65     11.15 o 
   5   2   8      171.40      183.06      8.42 o 
   6   2   8      791.85      901.45     33.75 o 
   7   2   8        1.16       23.88      5.70 o 
   8   2   8      806.55      726.30    191.44 o 
   9   2   8     2748.74     2738.39     60.58 o 
  10   2   8     2611.84     2644.71     20.19 o 
  11   2   8      211.54      215.14      8.52 o 
  12   2   8      695.72      600.70      8.84 o 
  13   2   8     1541.08     1381.58     11.19 o 
 -11   3   8     1740.29     1640.69    154.91 o 
 -10   3   8      114.74      126.24     36.01 o 
  -9   3   8      232.57      280.14     33.90 o 
  -8   3   8      342.65      419.81     39.03 o 
  -7   3   8      105.20      127.72     14.32 o 
  -6   3   8      284.55      324.39     24.11 o 
  -5   3   8       72.87       81.34      5.42 o 
  -4   3   8      872.57      894.40     44.95 o 
  -3   3   8     2607.39     2473.15    136.26 o 
  -2   3   8     4267.99     4226.72    252.44 o 
  -1   3   8      105.55      100.31     12.28 o 
   0   3   8     6515.48     5883.36    202.40 o 
   1   3   8    10317.44     9858.71    430.78 o 
   2   3   8     2624.86     2541.96    129.89 o 
   3   3   8     2169.32     2491.97     22.00 o 
   4   3   8     3023.95     3322.15    148.43 o 
   5   3   8       52.12       78.91      7.99 o 
   6   3   8     1426.15     1520.52     17.81 o 
   7   3   8     5340.61     5748.42    116.42 o 
   8   3   8     2720.45     2878.40     63.59 o 
   9   3   8     1033.22      881.12    210.07 o 
  10   3   8     3064.27     3146.72     68.86 o 
  11   3   8      737.58      717.21     10.96 o 
  12   3   8        1.80        4.97     10.02 o 
  13   3   8        9.04       32.85     10.87 o 
 -11   4   8      654.95      782.58     77.91 o 
 -10   4   8        2.08       26.66     13.41 o 
  -9   4   8      857.36      804.11     18.69 o 
  -8   4   8      874.58      930.60     56.36 o 
  -7   4   8      159.19      157.14      9.27 o 
  -6   4   8     4064.37     4448.26    281.64 o 
  -5   4   8     6452.54     6099.67    536.85 o 
  -4   4   8     2058.54     1844.73    165.87 o 
  -3   4   8      972.65      841.60     58.14 o 
  -2   4   8     1317.61     1185.14     82.64 o 
  -1   4   8      708.86      639.48     39.49 o 
   0   4   8      138.90      153.68     17.84 o 
   1   4   8       20.17       54.64     12.27 o 
   2   4   8     3157.84     3242.11    108.66 o 
   3   4   8    12890.21    13494.21    447.19 o 
   4   4   8    16274.15    16425.59     37.07 o 
   5   4   8     3226.82     3618.03    112.66 o 
   6   4   8      241.99      303.96     10.61 o 
   7   4   8      353.00      425.05     22.35 o 
   8   4   8       25.01       31.98      7.24 o 
   9   4   8      500.38      476.60     26.68 o 
  10   4   8     1531.65     1533.42      9.79 o 
  11   4   8      546.23      464.61      8.52 o 
  12   4   8      357.45      318.85     10.87 o 
  13   4   8      162.03      137.84     11.68 o 
 -11   5   8      494.64      499.29     12.25 o 
 -10   5   8      150.52      151.84     11.08 o 
  -9   5   8     2341.87     2456.70     46.56 o 
  -8   5   8     1843.94     1945.32     67.36 o 
  -7   5   8       10.85       18.53      9.19 o 
  -6   5   8     1908.16     2045.19    174.35 o 
  -5   5   8     1819.52     1851.14    117.30 o 
  -4   5   8      482.20      476.51     36.73 o 
  -3   5   8     8238.78     7632.34    608.49 o 
  -2   5   8     7026.15     6670.77    628.69 o 
  -1   5   8      415.18      433.60     24.71 o 
   0   5   8      555.57      468.96     21.24 o 
   1   5   8     1327.14     1145.50     65.65 o 
   2   5   8     1184.68     1197.72     49.00 o 
   3   5   8      532.51      543.43     23.67 o 
   4   5   8     1213.71     1316.00     33.15 o 
   5   5   8      419.68      494.05      8.08 o 
   6   5   8     1459.00     1649.25     29.29 o 
   7   5   8     1278.93     1338.61     60.50 o 
   8   5   8     1493.30     1639.59     36.35 o 
   9   5   8     3216.57     3461.29     96.33 o 
  10   5   8     5618.93     5869.92    263.40 o 
  11   5   8     2307.76     2393.78     74.01 o 
  12   5   8       17.71       21.91      9.71 o 
  13   5   8       14.25       10.86      7.68 o 
 -10   6   8        8.64       35.96     22.60 o 
  -9   6   8       64.08      107.63     15.07 o 
  -8   6   8       16.59       14.13      9.91 o 
  -7   6   8        0.64       25.94      9.27 o 
  -6   6   8      413.11      415.44     10.12 o 
  -5   6   8      328.48      368.90     31.32 o 
  -4   6   8     2538.99     2495.43    144.26 o 
  -3   6   8     9433.96     8965.05    756.95 o 
  -2   6   8    10971.04    10310.77    945.64 o 
  -1   6   8      858.27      721.80     10.55 o 
   0   6   8      339.33      362.25     11.75 o 
   1   6   8      144.39      162.92      7.88 o 
   2   6   8      318.55      257.01     11.75 o 
   3   6   8     4770.12     4728.97    182.11 o 
   4   6   8     7464.85     8165.23    336.76 o 
   5   6   8     3928.52     4130.75    100.04 o 
   6   6   8     5322.28     5345.62     84.23 o 
   7   6   8     3558.32     3705.48     40.19 o 
   8   6   8      308.88      327.09      6.69 o 
   9   6   8      424.53      470.05      7.55 o 
  10   6   8        7.36       15.69      7.48 o 
  11   6   8       21.60       21.36      5.69 o 
  12   6   8     1324.75     1284.32     44.29 o 
  13   6   8     2205.74     2158.66     68.71 o 
 -10   7   8      106.47      144.41     23.96 o 
  -9   7   8     4411.99     4764.43    375.36 o 
  -8   7   8     2110.97     2256.53    246.07 o 
  -7   7   8      295.57      304.76     10.44 o 
  -6   7   8       12.62       34.36      8.95 o 
  -5   7   8      579.13      485.75     54.54 o 
  -4   7   8        4.60        5.95      6.09 o 
  -3   7   8      142.40      140.85     10.33 o 
  -2   7   8       63.78       72.08      7.13 o 
  -1   7   8     1422.10     1330.27     15.07 o 
   0   7   8     5710.45     5218.02     22.90 o 
   1   7   8     7646.94     7090.17     25.92 o 
   2   7   8      653.41      648.48     25.16 o 
   3   7   8     4426.00     4070.82    163.50 o 
   4   7   8     6772.37     6516.24    163.63 o 
   5   7   8      594.48      588.16     11.05 o 
   6   7   8      475.44      473.71     14.79 o 
   7   7   8      668.11      592.22      8.58 o 
   8   7   8      306.90      352.45     13.25 o 
   9   7   8       23.20       34.68      8.66 o 
  10   7   8      565.63      626.91     34.23 o 
  11   7   8      425.14      469.77     18.63 o 
  12   7   8     1902.08     1987.95     70.52 o 
  13   7   8     2519.19     2250.61    138.04 o 
  -9   8   8     1461.56     1679.74     98.25 o 
  -8   8   8     1380.87     1649.49    151.44 o 
  -7   8   8       47.79       86.30     11.08 o 
  -6   8   8     3176.75     3186.94    182.44 o 
  -5   8   8      997.04      924.45     68.73 o 
  -4   8   8      273.22      298.92     28.78 o 
  -3   8   8     2478.67     2198.53     94.63 o 
  -2   8   8     1623.14     1658.86    105.03 o 
  -1   8   8     2923.89     2443.25     15.67 o 
   0   8   8     2752.38     2544.21     17.78 o 
   1   8   8     1163.64      982.18     11.45 o 
   2   8   8     1595.15     1406.18     23.96 o 
   3   8   8      324.26      313.47     18.53 o 
   4   8   8       12.45       16.10      5.89 o 
   5   8   8     2930.57     2760.69     34.50 o 
   6   8   8     6308.11     6285.36     87.26 o 
   7   8   8     9789.82    10240.83    306.35 o 
   8   8   8     1467.22     1520.43     40.56 o 
   9   8   8      188.36      190.86      9.75 o 
  10   8   8       81.11       86.34     10.55 o 
  11   8   8       69.36      105.85     13.30 o 
  12   8   8     1058.47     1046.43     69.06 o 
  13   8   8      502.40      462.09     16.71 o 
  -8   9   8      207.84      209.16     12.65 o 
  -7   9   8     1309.81     1456.35     81.86 o 
  -6   9   8     5020.82     4946.45    435.74 o 
  -5   9   8     3432.24     3209.70    258.88 o 
  -4   9   8       14.04       41.66      7.63 o 
  -3   9   8      186.17      245.35     19.29 o 
  -2   9   8     1586.60     1475.65     11.59 o 
  -1   9   8      145.91      158.52     12.36 o 
   0   9   8     2386.22     2193.71     17.48 o 
   1   9   8     1991.58     2083.71     17.18 o 
   2   9   8     3477.00     3376.01     19.89 o 
   3   9   8      937.22      872.41     12.21 o 
   4   9   8        7.27       18.18      9.47 o 
   5   9   8        0.92       11.74      6.00 o 
   6   9   8     1879.51     1920.26     30.43 o 
   7   9   8     1974.44     2027.97     69.68 o 
   8   9   8       43.37       73.45     15.52 o 
   9   9   8     1279.64     1312.72     35.36 o 
  10   9   8      308.45      287.90     12.03 o 
  11   9   8       52.29       43.53      8.29 o 
  12   9   8     1384.01     1291.94     50.42 o 
  -7  10   8       23.71       45.83     14.62 o 
  -6  10   8      117.01      129.72     16.58 o 
  -5  10   8      757.05      794.93     59.82 o 
  -4  10   8      245.47      239.09     14.32 o 
  -3  10   8     1520.25     1450.70     20.36 o 
  -2  10   8     1591.77     1535.81     34.95 o 
  -1  10   8     1837.34     1813.98     17.48 o 
   0  10   8     4681.16     4726.78     22.60 o 
   1  10   8     7875.67     7895.44     28.03 o 
   2  10   8     1994.43     1950.81     17.18 o 
   3  10   8     1145.89     1166.32     15.07 o 
   4  10   8      232.65      229.40      7.24 o 
   5  10   8      470.75      487.58      7.85 o 
   6  10   8      282.07      295.04     14.63 o 
   7  10   8     2957.44     3073.07     54.54 o 
   8  10   8      844.05      938.15     11.67 o 
   9  10   8     3250.49     3533.20     87.48 o 
  10  10   8     3299.26     3335.29    140.80 o 
  11  10   8      660.65      709.20     26.20 o 
  12  10   8        9.83       24.06      7.90 o 
  -6  11   8     1277.85     1168.38     98.55 o 
  -5  11   8      986.32      877.59    100.36 o 
  -4  11   8      898.71      929.38     19.12 o 
  -3  11   8      831.11      828.57     17.07 o 
  -2  11   8      303.80      325.80     10.44 o 
  -1  11   8      124.92      111.81     13.26 o 
   0  11   8      324.98      374.91     13.86 o 
   1  11   8      170.02      190.47     12.96 o 
   2  11   8      663.33      642.23     11.15 o 
   3  11   8     3096.44     3084.58     20.19 o 
   4  11   8     3988.76     3974.53     91.71 o 
   5  11   8      560.69      556.34     16.69 o 
   6  11   8      329.59      317.87     12.52 o 
   7  11   8      519.20      511.75     18.54 o 
   8  11   8      241.38      248.64      8.39 o 
   9  11   8       10.13       23.93      8.02 o 
  10  11   8        0.20       -1.51      7.31 o 
  11  11   8       43.62       40.95      8.93 o 
  -5  12   8     1234.55     1160.95     64.77 o 
  -4  12   8        3.30       13.86      9.80 o 
  -3  12   8      413.73      410.50     10.98 o 
  -2  12   8      908.55      820.08     13.65 o 
  -1  12   8        6.21        6.99     12.62 o 
   0  12   8       39.46       62.08     13.26 o 
   1  12   8      300.14      328.50     14.16 o 
   2  12   8      951.58      963.80     15.97 o 
   3  12   8     3198.61     3307.30     21.70 o 
   4  12   8     2635.35     2496.98    101.20 o 
   5  12   8      130.69      128.51     15.52 o 
   6  12   8      194.04      209.62      9.15 o 
   7  12   8       84.71      104.26      8.82 o 
   8  12   8      165.94      173.83      7.68 o 
   9  12   8     3342.36     3401.15    832.07 o 
  10  12   8     3066.88     3126.83     44.75 o 
  -3  13   8     2052.08     2058.27    119.03 o 
  -2  13   8     2598.82     2639.97     25.77 o 
  -1  13   8      486.01      538.52     26.41 o 
   0  13   8      274.08      280.28     15.07 o 
   1  13   8      159.75      162.44     10.85 o 
   2  13   8       58.30       53.04     10.25 o 
   3  13   8      417.54      464.72     15.07 o 
   4  13   8      927.69     1014.61     13.52 o 
   5  13   8      361.82      397.10     11.01 o 
   6  13   8     1337.50     1534.61     27.12 o 
   7  13   8      844.75      899.70     18.23 o 
   8  13   8        4.41        6.04      9.29 o 
   9  13   8      346.01      336.43     12.74 o 
  -1  14   8       62.13       62.43     12.80 o 
   0  14   8     1426.84     1522.25     19.89 o 
   1  14   8      841.83      825.77     14.47 o 
   2  14   8       14.08       25.01     15.37 o 
   3  14   8     1907.39     1950.59     93.28 o 
   4  14   8     2043.61     1884.12     69.07 o 
   5  14   8      168.39      166.73     15.58 o 
   6  14   8      246.35      247.13     21.70 o 
   7  14   8      143.75      163.95     21.40 o 
  -5  -7   9        1.03        8.44     15.37 o 
  -4  -7   9      129.15      100.66     11.45 o 
  -3  -7   9      442.57      426.15     16.27 o 
  -2  -7   9      457.31      393.60     12.66 o 
  -1  -7   9       10.79       23.21     14.77 o 
   0  -7   9      342.11      399.32     15.67 o 
   1  -7   9        5.45       12.81      8.58 o 
   2  -7   9     1126.93     1130.02    141.80 o 
   3  -7   9      755.34      773.74     11.39 o 
  -7  -6   9      100.77      101.56     14.47 o 
  -6  -6   9      520.79      538.95      9.91 o 
  -5  -6   9       16.10       54.25     14.77 o 
  -4  -6   9     2621.54     2460.43     18.08 o 
  -3  -6   9     1662.47     1644.91     15.67 o 
  -2  -6   9     1099.03     1151.26     17.18 o 
  -1  -6   9      313.78      357.43     14.47 o 
   0  -6   9        0.20       22.00      9.64 o 
   1  -6   9       11.39       15.37     11.75 o 
   2  -6   9       71.22       86.15      6.76 o 
   3  -6   9       12.51       12.47      7.46 o 
   4  -6   9      225.87      229.92      9.54 o 
   5  -6   9     1753.46     1632.13     66.46 o 
  -8  -5   9      333.59      328.08     27.73 o 
  -7  -5   9      791.65      856.13     69.47 o 
  -6  -5   9     1161.73     1139.66    138.18 o 
  -5  -5   9      225.02      257.37      9.64 o 
  -4  -5   9      377.27      349.60     11.15 o 
  -3  -5   9      900.48      870.37     12.36 o 
  -2  -5   9       12.25        7.23     12.96 o 
  -1  -5   9     1328.78     1289.29     16.88 o 
   0  -5   9     3254.20     2904.06     17.48 o 
   1  -5   9      521.20      487.17     27.53 o 
   2  -5   9      232.68      261.43      8.65 o 
   3  -5   9      317.24      343.37     16.88 o 
   4  -5   9      683.42      674.40     22.68 o 
   5  -5   9       93.92       87.19      6.75 o 
   6  -5   9      131.39      130.73     10.21 o 
   7  -5   9      199.17      187.04      9.53 o 
  -9  -4   9      809.73      746.47     34.81 o 
  -8  -4   9       28.16       35.56     10.44 o 
  -7  -4   9       25.17       33.97      8.14 o 
  -6  -4   9       89.24       99.34     16.88 o 
  -5  -4   9       16.60       17.01     12.36 o 
  -4  -4   9      288.25      323.98     13.86 o 
  -3  -4   9       35.89       48.52      9.04 o 
  -2  -4   9      771.45      842.04     14.47 o 
  -1  -4   9     4559.21     4256.33     19.89 o 
   0  -4   9     2973.69     2953.48     20.19 o 
   1  -4   9     1041.13     1060.36     24.41 o 
   2  -4   9      131.70      127.06      7.71 o 
   3  -4   9      470.05      497.28     22.87 o 
   4  -4   9        8.94       23.48      6.58 o 
   5  -4   9     1537.59     1460.74     70.60 o 
   6  -4   9     2613.55     2194.56    236.99 o 
   7  -4   9     1094.92      987.31     13.26 o 
   8  -4   9      185.74      234.17     15.37 o 
 -10  -3   9      203.08      198.27      8.77 o 
  -9  -3   9      185.67      195.49     15.87 o 
  -8  -3   9      227.86      227.99     13.60 o 
  -7  -3   9     2765.62     2963.96    144.79 o 
  -6  -3   9     4338.92     4364.68    261.94 o 
  -5  -3   9     1881.30     1862.89     44.75 o 
  -4  -3   9        7.62       42.93     20.04 o 
  -3  -3   9      150.21      115.73      9.04 o 
  -2  -3   9      126.69      133.81      8.74 o 
  -1  -3   9       83.71       69.32      8.74 o 
   0  -3   9      309.98      275.82      8.37 o 
   1  -3   9      284.80      278.09     10.10 o 
   2  -3   9     2544.79     2507.87     47.78 o 
   3  -3   9     2359.36     2334.47    119.69 o 
   4  -3   9      113.54      101.99      6.85 o 
   5  -3   9      642.32      647.69     27.92 o 
   6  -3   9     4281.66     3580.26   1105.15 o 
   7  -3   9      705.91      840.54     15.67 o 
   8  -3   9      406.61      410.17     11.75 o 
   9  -3   9      323.19      350.80     15.67 o 
 -10  -2   9      397.87      391.08     25.12 o 
  -9  -2   9        6.31       13.32      8.08 o 
  -8  -2   9       44.02       60.94      7.09 o 
  -7  -2   9      936.38      976.06     24.53 o 
  -6  -2   9     2366.87     2352.53     63.65 o 
  -5  -2   9       36.78       51.74      6.85 o 
  -4  -2   9      312.58      316.42     26.21 o 
  -3  -2   9     2785.38     2875.80     42.95 o 
  -2  -2   9      180.04      174.20      9.04 o 
  -1  -2   9     1659.21     1678.06     16.58 o 
   0  -2   9     2823.07     2574.85     24.11 o 
   1  -2   9     5960.27     5863.41     38.88 o 
   2  -2   9      842.59      855.59     24.57 o 
   3  -2   9      555.46      572.35     15.35 o 
   4  -2   9      628.34      679.88      7.66 o 
   5  -2   9      115.39      161.05      9.16 o 
   6  -2   9       37.35       57.79      7.58 o 
   7  -2   9      315.58      304.69     13.86 o 
   8  -2   9     2045.84     1949.90     18.69 o 
   9  -2   9     4288.87     4117.10     20.49 o 
  10  -2   9     1287.27     1276.63     18.99 o 
 -10  -1   9        0.45       -1.08      7.50 o 
  -9  -1   9       64.72       72.42     10.12 o 
  -8  -1   9      255.61      246.88      8.33 o 
  -7  -1   9      227.58      214.13     24.83 o 
  -6  -1   9      105.94      127.28      5.94 o 
  -5  -1   9     1819.09     1736.57     75.93 o 
  -4  -1   9     3256.31     3416.09    141.43 o 
  -3  -1   9     6352.58     6366.78    399.84 o 
  -2  -1   9     1453.00     1423.40     16.27 o 
  -1  -1   9     1523.19     1442.38     15.97 o 
   0  -1   9      308.78      287.30      9.63 o 
   1  -1   9       19.92       16.06      6.57 o 
   2  -1   9     4607.23     4577.83     39.55 o 
   3  -1   9     2978.87     2891.31     35.40 o 
   4  -1   9     1024.12      984.56     62.50 o 
   5  -1   9        2.10       12.21     10.40 o 
   6  -1   9        0.14       17.57      8.84 o 
   7  -1   9      303.18      244.37     33.30 o 
   8  -1   9     1010.58     1019.25     12.96 o 
   9  -1   9     1162.86     1238.05     17.18 o 
  10  -1   9       22.33       31.34     10.55 o 
  11  -1   9        7.90        5.42     10.85 o 
 -11   0   9      356.79      387.27     44.45 o 
 -10   0   9     1103.69     1070.63     47.77 o 
  -9   0   9     2698.35     2579.02     62.33 o 
  -8   0   9      334.88      312.89      7.44 o 
  -7   0   9     1487.60     1378.19     57.96 o 
  -6   0   9      764.47      787.20     22.09 o 
  -5   0   9      598.63      592.32      8.61 o 
  -4   0   9      753.02      631.22      8.54 o 
  -3   0   9      518.40      536.85     24.86 o 
  -2   0   9       11.93       30.77     17.18 o 
  -1   0   9     1079.04     1062.05     14.77 o 
   0   0   9       28.80       36.79      8.20 o 
   1   0   9      385.62      362.67      9.06 o 
   2   0   9     5620.82     5655.29    106.49 o 
   3   0   9    10843.96    11110.75    308.88 o 
   4   0   9     4876.66     5310.67    182.33 o 
   5   0   9       17.08       20.83      6.91 o 
   6   0   9     1564.45     1543.21     27.27 o 
   7   0   9        2.17       25.96     14.01 o 
   8   0   9     1665.22     1621.40     17.18 o 
   9   0   9     1948.01     1899.57     15.07 o 
  10   0   9     1603.24     1565.95     14.77 o 
  11   0   9      688.98      676.29     16.88 o 
 -11   1   9      615.95      627.98     33.00 o 
 -10   1   9     2013.84     2071.33    113.32 o 
  -9   1   9     1445.50     1559.88    101.56 o 
  -8   1   9       73.53       83.55      9.08 o 
  -7   1   9       92.22      101.50      7.05 o 
  -6   1   9      929.17      922.94     42.22 o 
  -5   1   9      941.15      865.83     36.65 o 
  -4   1   9     2978.31     3139.12    187.25 o 
  -3   1   9     6470.03     6068.91     63.41 o 
  -2   1   9     5395.52     5373.09    175.06 o 
  -1   1   9     1316.79     1383.98     66.75 o 
   0   1   9     1059.95     1138.25    112.30 o 
   1   1   9        7.05       24.04      7.78 o 
   2   1   9       25.16       35.49      5.66 o 
   3   1   9      126.05      143.30      6.61 o 
   4   1   9       15.19       16.18      5.64 o 
   5   1   9     6924.71     7366.84    102.77 o 
   6   1   9     9444.92     9590.89    227.69 o 
   7   1   9      179.08      194.24     19.59 o 
   8   1   9      931.31      968.40     42.49 o 
   9   1   9     1247.21     1123.31    605.61 o 
  10   1   9      441.75      459.00     11.15 o 
  11   1   9       64.07       69.62     10.55 o 
  12   1   9      198.29      186.81      9.47 o 
 -11   2   9      113.03      123.26     11.51 o 
 -10   2   9        9.74       20.52      8.42 o 
  -9   2   9      146.35      145.59     10.12 o 
  -8   2   9      110.64       96.12      6.80 o 
  -7   2   9     1952.17     2061.27     91.74 o 
  -6   2   9     3240.20     3131.22    149.55 o 
  -5   2   9       76.27       86.94     11.47 o 
  -4   2   9     2719.64     2572.27    102.37 o 
  -3   2   9     2595.65     2608.20    126.42 o 
  -2   2   9      739.45      628.25      8.27 o 
  -1   2   9     1049.46     1190.73     68.11 o 
   0   2   9     1016.98      981.77     60.62 o 
   1   2   9      862.18      909.16     44.30 o 
   2   2   9     1887.60     1981.94     83.84 o 
   3   2   9     1555.16     1671.24     87.99 o 
   4   2   9     2266.17     2494.11    132.61 o 
   5   2   9     3001.25     3377.28     47.17 o 
   6   2   9     3095.48     3356.56     98.55 o 
   7   2   9     2793.76     3242.81     15.67 o 
   8   2   9        4.73       10.57      8.14 o 
   9   2   9     1019.26     1057.22     25.93 o 
  10   2   9      172.40      158.26      7.08 o 
  11   2   9     1491.30     1161.70    247.15 o 
  12   2   9     3742.28     3322.52     64.49 o 
 -11   3   9      443.60      508.09     12.45 o 
 -10   3   9      710.37      860.57     56.21 o 
  -9   3   9     2189.63     2436.56    116.33 o 
  -8   3   9      628.20      691.64      9.49 o 
  -7   3   9      229.49      228.93     25.81 o 
  -6   3   9      132.20      138.16      7.71 o 
  -5   3   9      201.83      174.88      8.86 o 
  -4   3   9      566.22      535.93     15.75 o 
  -3   3   9      402.17      393.91     26.71 o 
  -2   3   9     4489.95     4250.38    262.71 o 
  -1   3   9     7784.36     7515.31    308.01 o 
   0   3   9    15279.26    14382.93    825.55 o 
   1   3   9     3632.71     3505.42    219.52 o 
   2   3   9      904.64      721.83     98.16 o 
   3   3   9     1080.81     1099.10     79.49 o 
   4   3   9       19.83       47.97      9.49 o 
   5   3   9     4209.62     4279.87     85.14 o 
   6   3   9     4347.92     4681.08     83.93 o 
   7   3   9      931.40     1025.81     15.37 o 
   8   3   9      404.23      411.02      7.83 o 
   9   3   9     1110.17     1125.43     20.79 o 
  10   3   9       76.43      101.35      7.77 o 
  11   3   9      509.83      474.79     44.08 o 
  12   3   9      941.12      878.84     37.87 o 
 -10   4   9      837.06      922.88     61.48 o 
  -9   4   9      638.19      704.56     92.52 o 
  -8   4   9      164.60      169.90     20.34 o 
  -7   4   9     2110.31     2151.03    197.29 o 
  -6   4   9     3906.79     3680.84    316.29 o 
  -5   4   9      829.15      797.86     81.95 o 
  -4   4   9        5.92       24.10      5.78 o 
  -3   4   9        6.71       27.11      5.91 o 
  -2   4   9      968.50      879.85     47.34 o 
  -1   4   9     1200.17     1081.36     62.54 o 
   0   4   9     1259.91     1204.60     38.79 o 
   1   4   9        1.22       23.15      6.35 o 
   2   4   9     2175.75     2224.86     82.98 o 
   3   4   9     2698.10     2559.66     85.59 o 
   4   4   9       33.01       40.08      7.84 o 
   5   4   9     6324.79     7201.68     62.99 o 
   6   4   9     9840.43    10697.73    528.01 o 
   7   4   9     3169.38     3572.61    121.52 o 
   8   4   9      110.04      126.22      5.71 o 
   9   4   9       66.17       61.36      5.68 o 
  10   4   9      448.39      453.42      8.23 o 
  11   4   9      296.42      279.21     21.92 o 
  12   4   9       96.03      103.12     13.49 o 
  13   4   9      541.47      425.78     10.88 o 
 -10   5   9      869.78      780.53     12.06 o 
  -9   5   9       12.45       10.82      8.20 o 
  -8   5   9      339.74      393.12     29.53 o 
  -7   5   9     3507.05     3432.00    309.27 o 
  -6   5   9     3952.85     4110.47    401.99 o 
  -5   5   9     1151.07      981.46     70.51 o 
  -4   5   9      922.17      883.97     86.32 o 
  -3   5   9      279.74      304.39     18.40 o 
  -2   5   9      496.29      467.85     30.94 o 
  -1   5   9     1725.13     1777.64    182.78 o 
   0   5   9     4747.63     4426.49    266.48 o 
   1   5   9     4969.91     4403.64    304.11 o 
   2   5   9     5699.36     5570.96    206.59 o 
   3   5   9     5524.30     5208.78    252.59 o 
   4   5   9     1591.47     1681.16    133.21 o 
   5   5   9      311.87      313.73     12.06 o 
   6   5   9      546.61      559.11     17.32 o 
   7   5   9      207.96      215.52     20.09 o 
   8   5   9     3493.04     3572.28     81.82 o 
   9   5   9     7205.14     7029.93     90.84 o 
  10   5   9      984.28      957.23     40.05 o 
  11   5   9        5.39       -5.43      9.73 o 
  12   5   9      289.63      291.03      8.76 o 
  13   5   9      124.88      119.44      8.43 o 
 -10   6   9        3.93        4.94     11.08 o 
  -9   6   9       92.84      135.88     21.55 o 
  -8   6   9       11.27       13.00      9.91 o 
  -7   6   9      141.90      148.04      8.05 o 
  -6   6   9        2.56       13.75      8.43 o 
  -5   6   9     1093.43      999.74     83.80 o 
  -4   6   9     5709.52     5612.94    395.76 o 
  -3   6   9     4685.92     4634.41    290.29 o 
  -2   6   9        4.71       17.75      6.37 o 
  -1   6   9     2957.97     2964.31    286.46 o 
   0   6   9     2090.08     1930.01     16.58 o 
   1   6   9        8.21       13.09      6.35 o 
   2   6   9      573.80      552.29     31.19 o 
   3   6   9     1101.75     1095.04     56.03 o 
   4   6   9       75.47       75.27      7.13 o 
   5   6   9      119.47      153.01      9.05 o 
   6   6   9       11.53       17.70     12.96 o 
   7   6   9      942.78     1070.80     33.25 o 
   8   6   9     2049.21     2139.77     25.71 o 
   9   6   9     4701.85     5200.42    131.37 o 
  10   6   9     1480.69     1641.79     31.56 o 
  11   6   9      300.80      301.69      7.56 o 
  12   6   9      207.38      199.71      8.26 o 
  13   6   9      421.19      409.94      9.68 o 
  -9   7   9      835.08      751.96     37.67 o 
  -8   7   9       61.47       63.48     10.44 o 
  -7   7   9      527.60      630.27     55.07 o 
  -6   7   9     1514.48     1539.22    117.90 o 
  -5   7   9      775.54      765.22     62.66 o 
  -4   7   9      997.14     1089.44     74.22 o 
  -3   7   9     3994.02     3474.87    316.32 o 
  -2   7   9       55.66       60.05     10.00 o 
  -1   7   9     1107.09     1183.20     14.47 o 
   0   7   9      542.18      542.18     10.25 o 
   1   7   9      175.86      170.88      8.44 o 
   2   7   9    16626.90    15513.04     25.68 o 
   3   7   9    13107.30    11491.82     63.89 o 
   4   7   9     3705.62     3770.53     47.23 o 
   5   7   9       59.90       60.61      6.39 o 
   6   7   9       21.70       36.40      7.24 o 
   7   7   9      227.10      232.42     16.42 o 
   8   7   9      657.36      648.40     14.10 o 
   9   7   9      692.71      747.56     35.91 o 
  10   7   9     1006.88      970.28     26.39 o 
  11   7   9     1634.06     1606.25     40.01 o 
  12   7   9     1646.40     1634.70     57.25 o 
  13   7   9      212.10      206.90     17.30 o 
  -9   8   9     2010.50     2061.94    179.17 o 
  -8   8   9       11.91       28.83      8.75 o 
  -7   8   9      281.25      279.13     18.41 o 
  -6   8   9      582.00      580.75     59.74 o 
  -5   8   9      147.13      132.26     15.33 o 
  -4   8   9      869.53      919.28     61.14 o 
  -3   8   9     2439.94     2161.10     30.74 o 
  -2   8   9     1385.05     1255.23     15.07 o 
  -1   8   9     1538.25     1440.58     12.96 o 
   0   8   9     3185.29     3063.79     18.69 o 
   1   8   9     1626.55     1370.05     12.66 o 
   2   8   9     2748.22     2425.53    109.55 o 
   3   8   9      130.58      115.93      9.64 o 
   4   8   9      476.56      469.72     28.03 o 
   5   8   9     3479.67     3465.67     46.71 o 
   6   8   9     2796.57     2884.06     57.58 o 
   7   8   9      111.40       93.63      6.68 o 
   8   8   9      604.01      692.02     10.51 o 
   9   8   9     1978.51     2064.93     88.46 o 
  10   8   9     1571.71     1703.16     25.98 o 
  11   8   9      656.14      695.23     21.18 o 
  12   8   9      137.10      152.22     16.20 o 
  -8   9   9      135.82      102.69      8.15 o 
  -7   9   9     1223.19     1088.92     87.17 o 
  -6   9   9      869.23      811.94     61.86 o 
  -5   9   9      226.88      243.16     23.06 o 
  -4   9   9     4326.19     3859.05    221.81 o 
  -3   9   9     3674.61     3268.15     38.27 o 
  -2   9   9      120.47      122.96      9.04 o 
  -1   9   9       27.60       43.10      8.44 o 
   0   9   9        0.72        8.44      7.84 o 
   1   9   9      110.02      110.00     11.45 o 
   2   9   9     2270.33     1960.75     14.77 o 
   3   9   9       46.20       46.07      7.53 o 
   4   9   9     1851.61     1809.82     11.71 o 
   5   9   9     5591.53     5691.37    190.21 o 
   6   9   9     5780.58     5769.26     45.39 o 
   7   9   9     2000.27     2002.98     11.71 o 
   8   9   9      124.60      114.34      8.62 o 
   9   9   9      234.37      264.08     14.62 o 
  10   9   9      569.52      555.15     13.22 o 
  11   9   9     1319.78     1327.43     11.06 o 
  12   9   9     2248.92     2002.28     41.21 o 
  -7  10   9      784.33      646.70    108.34 o 
  -6  10   9      290.82      261.45     18.84 o 
  -5  10   9       78.88       76.35     13.11 o 
  -4  10   9     1918.02     1763.93     22.75 o 
  -3  10   9      170.30      173.15      8.91 o 
  -2  10   9      998.43      992.73     15.37 o 
  -1  10   9     6264.26     6302.67     25.92 o 
   0  10   9     4687.96     4621.90     22.90 o 
   1  10   9      433.55      433.38     14.16 o 
   2  10   9      128.01      106.39     12.66 o 
   3  10   9      923.21      817.03     14.47 o 
   4  10   9      261.62      239.67     32.85 o 
   5  10   9      175.97      202.76      7.73 o 
   6  10   9        0.53        7.30      8.58 o 
   7  10   9      270.35      280.96     12.31 o 
   8  10   9      870.77      882.39     14.57 o 
   9  10   9      285.75      281.15     12.36 o 
  10  10   9      585.83      621.66     10.03 o 
  11  10   9      944.31      980.74     42.71 o 
  12  10   9     1657.19     1679.61     63.85 o 
  -6  11   9      410.26      318.80     20.04 o 
  -5  11   9        0.42       24.27     11.90 o 
  -4  11   9      149.63      132.39     10.27 o 
  -3  11   9        5.10       16.80     11.23 o 
  -2  11   9      845.16      823.06     12.06 o 
  -1  11   9     2625.36     2655.42     19.89 o 
   0  11   9     2680.77     2643.07     16.58 o 
   1  11   9       11.74       37.37     12.36 o 
   2  11   9      451.30      454.47     10.85 o 
   3  11   9      723.80      789.30     14.77 o 
   4  11   9      482.94      413.79     10.25 o 
   5  11   9     3335.90     2949.98    128.84 o 
   6  11   9     4594.66     4603.23    239.44 o 
   7  11   9     1689.16     1726.49     12.59 o 
   8  11   9      538.29      536.15     22.09 o 
   9  11   9      777.64      780.13     12.76 o 
  10  11   9      165.63      170.04     11.08 o 
  11  11   9       10.86       22.56      7.86 o 
  -5  12   9       91.94      103.19      9.06 o 
  -4  12   9      150.89      139.56     10.71 o 
  -3  12   9       21.45       22.90     10.25 o 
  -2  12   9       25.56       64.49     14.47 o 
  -1  12   9      143.97      134.11     10.25 o 
   0  12   9      154.53      176.91     10.25 o 
   1  12   9     1863.84     1957.13     18.38 o 
   2  12   9     2278.55     2392.32     19.59 o 
   3  12   9     1416.12     1523.15     17.48 o 
   4  12   9      166.88      133.81      9.95 o 
   5  12   9      631.20      596.42     15.67 o 
   6  12   9      981.90      865.93     54.70 o 
   7  12   9        0.47       13.07      7.60 o 
   8  12   9      830.89      885.97     28.96 o 
   9  12   9      810.79      782.92     13.01 o 
  10  12   9        0.30       11.00      9.22 o 
  -3  13   9      571.40      499.98     13.26 o 
  -2  13   9       45.74       59.67     10.55 o 
  -1  13   9     1727.52     1943.27     19.59 o 
   0  13   9      871.88      993.03     17.18 o 
   1  13   9      503.54      507.52     12.36 o 
   2  13   9       49.11       41.59     14.16 o 
   3  13   9        4.12       -5.73     13.86 o 
   4  13   9      205.44      248.33     14.77 o 
   5  13   9      183.47      201.02     10.85 o 
   6  13   9       60.70       46.71     24.41 o 
   7  13   9     1123.39     1123.43     20.34 o 
   8  13   9     2267.57     2101.05     36.97 o 
   9  13   9     3028.68     2938.48     77.44 o 
   0  14   9      307.64      310.12     16.27 o 
   1  14   9      216.49      226.63     16.27 o 
   2  14   9     1824.34     1742.25     17.78 o 
   3  14   9     1609.43     1672.64     20.19 o 
   4  14   9     1020.92     1125.64     18.69 o 
   5  14   9       29.58       -3.62     11.15 o 
   6  14   9        2.80       10.07     20.99 o 
   7  14   9        3.17       -0.60     23.51 o 
  -5  -6  10      976.93      997.86     18.69 o 
  -4  -6  10     1305.35     1279.04     15.67 o 
  -3  -6  10      184.00      231.46     15.67 o 
  -2  -6  10       21.06       26.52     10.55 o 
  -1  -6  10      240.76      300.47     15.67 o 
   0  -6  10       32.47       71.73     15.07 o 
   1  -6  10       43.93       78.35     10.55 o 
   2  -6  10      245.66      259.95      9.40 o 
   3  -6  10        3.26       12.86      8.10 o 
  -7  -5  10       76.01       75.08      9.47 o 
  -6  -5  10      385.32      355.90     35.56 o 
  -5  -5  10     1098.25      962.90     14.47 o 
  -4  -5  10     3092.70     2992.66     19.29 o 
  -3  -5  10      316.73      298.36     11.15 o 
  -2  -5  10      105.05       86.80     14.47 o 
  -1  -5  10      613.92      606.67     15.67 o 
   0  -5  10       24.13       37.67      9.95 o 
   1  -5  10     1196.71     1207.82     33.90 o 
   2  -5  10     1405.97     1508.22     58.00 o 
   3  -5  10      797.03      741.23     10.14 o 
   4  -5  10      609.96      613.40     21.19 o 
   5  -5  10      819.59      760.69     23.65 o 
  -8  -4  10        3.80       26.69      8.92 o 
  -7  -4  10       22.03       28.48     14.62 o 
  -6  -4  10        8.73       15.78      8.36 o 
  -5  -4  10       55.73       71.32      9.80 o 
  -4  -4  10       21.36       25.01     13.56 o 
  -3  -4  10      408.96      468.64     14.77 o 
  -2  -4  10     1957.66     1849.84     18.08 o 
  -1  -4  10     2325.57     2171.41     16.27 o 
   0  -4  10      554.64      534.04     11.45 o 
   1  -4  10     1479.27     1401.86     35.70 o 
   2  -4  10     2050.05     2098.73     81.25 o 
   3  -4  10      272.99      302.81      8.55 o 
   4  -4  10      307.35      324.96      8.04 o 
   5  -4  10     1069.83     1000.70     46.57 o 
   6  -4  10        8.29       22.23      7.42 o 
   7  -4  10       25.29       29.11     10.90 o 
  -8  -3  10      336.41      391.87     19.37 o 
  -7  -3  10      731.79      727.34     11.61 o 
  -6  -3  10       31.47       18.74     13.41 o 
  -5  -3  10      549.06      480.35     55.60 o 
  -4  -3  10     1157.93     1263.07     16.88 o 
  -3  -3  10      555.76      500.59     11.15 o 
  -2  -3  10     1058.67     1029.80     15.67 o 
  -1  -3  10      637.82      621.14     11.15 o 
   0  -3  10      178.49      202.22     12.66 o 
   1  -3  10        4.01       17.26      9.77 o 
   2  -3  10      306.33      290.41     16.51 o 
   3  -3  10      258.08      249.93     15.29 o 
   4  -3  10     3944.02     3997.88    176.41 o 
   5  -3  10     3265.00     3134.32    158.33 o 
   6  -3  10      982.64      985.91     41.87 o 
   7  -3  10       44.88       58.20     12.81 o 
   8  -3  10      249.35      219.72     11.51 o 
  -9  -2  10      837.56      844.63     33.91 o 
  -8  -2  10     2566.21     2590.68     87.01 o 
  -7  -2  10     2385.84     2432.03    117.12 o 
  -6  -2  10      360.91      369.98     23.13 o 
  -5  -2  10      738.70      742.26     49.02 o 
  -4  -2  10     1131.25     1085.19     24.26 o 
  -3  -2  10      375.44      390.28     13.86 o 
  -2  -2  10     2764.68     2800.69     19.89 o 
  -1  -2  10     2181.19     2177.14     18.08 o 
   0  -2  10     1243.65     1129.81     11.80 o 
   1  -2  10      242.41      258.50      9.47 o 
   2  -2  10      357.59      333.71     12.74 o 
   3  -2  10        0.42       18.58     11.46 o 
   4  -2  10      905.35      956.47     53.40 o 
   5  -2  10     1336.33     1459.02     60.25 o 
   6  -2  10      181.21      194.31      9.19 o 
   7  -2  10     1624.41     1560.57     48.67 o 
   8  -2  10     2307.45     2417.32    102.77 o 
   9  -2  10        4.36        0.76     11.15 o 
  -9  -1  10       12.67       21.96      6.68 o 
  -8  -1  10        1.28       12.09      7.13 o 
  -7  -1  10      168.23      201.63      7.54 o 
  -6  -1  10        7.25       17.82      8.01 o 
  -5  -1  10      782.25      841.41     40.84 o 
  -4  -1  10     1044.73     1067.03     72.14 o 
  -3  -1  10        2.37       13.45      7.12 o 
  -2  -1  10     6199.47     5764.72     23.81 o 
  -1  -1  10     5918.70     5723.73     25.32 o 
   0  -1  10     1015.87     1010.59     38.58 o 
   1  -1  10       40.46       49.02      7.08 o 
   2  -1  10      337.88      311.65      7.75 o 
   3  -1  10      128.23      133.77      7.12 o 
   4  -1  10      158.67      195.84      7.52 o 
   5  -1  10     1984.54     1897.40     99.68 o 
   6  -1  10     1703.29     1733.82     53.64 o 
   7  -1  10     1194.15     1099.55    165.46 o 
   8  -1  10     2458.74     2497.66    176.46 o 
   9  -1  10      800.71      787.95     96.14 o 
  10  -1  10      243.86      224.53     21.40 o 
 -10   0  10      135.47      115.16      9.22 o 
  -9   0  10      274.27      283.86      9.10 o 
  -8   0  10      461.20      462.78      8.33 o 
  -7   0  10     2426.78     2422.48     13.13 o 
  -6   0  10     1149.29     1202.71     49.12 o 
  -5   0  10      594.48      579.55     47.62 o 
  -4   0  10     1503.20     1518.96     91.77 o 
  -3   0  10      273.81      286.86     19.59 o 
  -2   0  10       13.87       37.67     11.75 o 
  -1   0  10     1117.47     1007.50     12.66 o 
   0   0  10     2059.72     1903.05     60.28 o 
   1   0  10     3668.88     3579.52     64.04 o 
   2   0  10     5716.09     5618.60     69.32 o 
   3   0  10     2707.64     2674.68     91.78 o 
   4   0  10      669.41      712.89     18.43 o 
   5   0  10     1201.88     1340.42     47.17 o 
   6   0  10      107.10      115.27     11.90 o 
   7   0  10        7.55        3.85      6.50 o 
   8   0  10      281.46      242.19     67.96 o 
   9   0  10        2.46       10.86     15.22 o 
  10   0  10      147.11      146.79     10.55 o 
  11   0  10      324.99      338.10     10.06 o 
 -10   1  10      674.81      653.07     47.59 o 
  -9   1  10       25.91       43.94     12.35 o 
  -8   1  10     1340.31     1399.20     80.53 o 
  -7   1  10     1282.20     1285.25     61.91 o 
  -6   1  10        0.54       10.75      5.78 o 
  -5   1  10     1815.04     1859.87     88.70 o 
  -4   1  10     2002.46     2223.26     65.92 o 
  -3   1  10        8.75       28.73      6.79 o 
  -2   1  10     1471.37     1516.60     98.10 o 
  -1   1  10      128.99      168.11     12.51 o 
   0   1  10     2795.03     2561.99    119.50 o 
   1   1  10     4569.56     4207.85     55.75 o 
   2   1  10     2774.22     2957.27    120.51 o 
   3   1  10      804.81      787.39     36.39 o 
   4   1  10     1778.64     1775.24    105.24 o 
   5   1  10      206.78      254.28     17.93 o 
   6   1  10      139.00      176.73     12.51 o 
   7   1  10     4721.29     5037.63     37.52 o 
   8   1  10     5981.66     6196.16    217.29 o 
   9   1  10     1016.10     1087.28     11.83 o 
  10   1  10      117.95      131.78     18.69 o 
  11   1  10       25.67       30.89     10.87 o 
 -10   2  10       70.44       84.85     10.77 o 
  -9   2  10        3.46       13.55      7.13 o 
  -8   2  10      197.52      190.17      9.94 o 
  -7   2  10      108.66      133.23      7.45 o 
  -6   2  10      468.04      471.23     32.42 o 
  -5   2  10     7575.60     7292.76    190.18 o 
  -4   2  10     6519.94     6883.81    307.03 o 
  -3   2  10     1966.95     2002.14    108.92 o 
  -2   2  10       33.03       42.36      5.88 o 
  -1   2  10     1354.76     1445.24     12.04 o 
   0   2  10      927.09      948.42     74.58 o 
   1   2  10      468.98      484.32    126.37 o 
   2   2  10     3525.59     3417.64    172.55 o 
   3   2  10     2503.34     2489.77     96.84 o 
   4   2  10     2460.15     2561.49    158.22 o 
   5   2  10     1617.27     1880.63    126.13 o 
   6   2  10      701.91      717.58     39.63 o 
   7   2  10      529.33      673.87     33.30 o 
   8   2  10     2336.71     2532.65    112.26 o 
   9   2  10      152.65      189.56     25.01 o 
  10   2  10     1061.49     1021.46     81.52 o 
  11   2  10     1126.84     1025.30     46.71 o 
  12   2  10      422.36      436.80     12.04 o 
 -10   3  10      590.14      545.90     24.67 o 
  -9   3  10      399.73      396.98     19.62 o 
  -8   3  10      255.52      268.74     20.29 o 
  -7   3  10       14.94       24.03      6.72 o 
  -6   3  10        3.02       15.03      7.42 o 
  -5   3  10      811.34      730.35     30.29 o 
  -4   3  10     1034.06      992.03     43.09 o 
  -3   3  10       92.48       88.00      6.20 o 
  -2   3  10     1630.94     1758.95     90.74 o 
  -1   3  10     8289.70     8555.81     23.34 o 
   0   3  10      665.92      659.64     28.01 o 
   1   3  10     2444.26     2404.09    106.20 o 
   2   3  10     5763.41     5861.74    293.72 o 
   3   3  10     3963.97     3995.80    271.32 o 
   4   3  10        0.92       22.69      8.20 o 
   5   3  10       64.32       84.29      8.73 o 
   6   3  10      367.70      456.67     10.25 o 
   7   3  10       32.78       45.68      7.36 o 
   8   3  10        0.54        8.22      9.06 o 
   9   3  10      664.61      665.13     25.32 o 
  10   3  10     2887.69     2733.56     86.04 o 
  11   3  10     4445.01     4262.77    141.81 o 
  12   3  10     1138.21     1015.59     34.73 o 
 -10   4  10      298.35      346.19     34.40 o 
  -9   4  10       57.97       95.91     16.64 o 
  -8   4  10      228.88      200.62     11.74 o 
  -7   4  10      392.20      401.36     24.99 o 
  -6   4  10       99.23      111.88     11.95 o 
  -5   4  10     1945.51     1785.39    131.21 o 
  -4   4  10     1150.94     1258.65    103.74 o 
  -3   4  10     3309.11     3012.60    223.56 o 
  -2   4  10     3134.48     3079.90    105.88 o 
  -1   4  10     2254.58     2276.85    185.65 o 
   0   4  10     1075.39     1038.40     62.69 o 
   1   4  10      326.54      340.21     13.40 o 
   2   4  10       88.51      129.90     21.75 o 
   3   4  10      263.71      259.34     10.70 o 
   4   4  10     7769.53     8114.85     28.03 o 
   5   4  10     8136.22     9126.04    368.28 o 
   6   4  10     2198.80     2357.97     35.71 o 
   7   4  10       81.69      125.10     20.49 o 
   8   4  10       36.03       60.07     11.90 o 
   9   4  10       24.48       25.51      5.83 o 
  10   4  10        9.92       19.52     12.66 o 
  11   4  10       27.26       36.55     14.94 o 
  12   4  10       79.67       78.66     14.56 o 
 -10   5  10      137.57      116.33     17.18 o 
  -9   5  10     1146.62     1184.75    102.51 o 
  -8   5  10     2871.84     2886.65    254.89 o 
  -7   5  10     2987.02     2936.55    312.19 o 
  -6   5  10       18.22       19.66      6.54 o 
  -5   5  10     1274.35     1195.23    100.51 o 
  -4   5  10      757.55      839.92     57.46 o 
  -3   5  10      103.60       86.59      7.01 o 
  -2   5  10      195.49      222.46      7.83 o 
  -1   5  10     1368.85     1416.32     91.47 o 
   0   5  10      120.92      158.95      8.10 o 
   1   5  10     2388.10     2323.42     99.31 o 
   2   5  10        9.61       42.91      5.90 o 
   3   5  10      512.36      472.07     26.06 o 
   4   5  10     4855.70     4999.79    489.13 o 
   5   5  10     7326.76     7190.23     24.41 o 
   6   5  10     1049.14     1193.05     11.20 o 
   7   5  10      809.85      810.32      8.45 o 
   8   5  10     1329.39     1346.50     36.79 o 
   9   5  10      187.07      181.72      7.24 o 
  10   5  10     2383.07     2360.09     39.07 o 
  11   5  10     2456.37     2454.84     14.81 o 
  12   5  10      900.24      853.62     40.16 o 
  -9   6  10      576.99      641.50     20.00 o 
  -8   6  10      704.34      697.21     48.05 o 
  -7   6  10      947.66     1037.28     72.30 o 
  -6   6  10       31.21       67.38      7.60 o 
  -5   6  10      769.93      814.16     64.32 o 
  -4   6  10     2013.68     1828.29    131.16 o 
  -3   6  10     1809.58     1723.46    129.40 o 
  -2   6  10     3645.83     3551.66    295.99 o 
  -1   6  10     8973.90     8621.08   1313.55 o 
   0   6  10     9296.09     8231.78     26.22 o 
   1   6  10      473.59      438.55     20.79 o 
   2   6  10        3.03        7.75      5.72 o 
   3   6  10      495.14      528.62     20.05 o 
   4   6  10      333.95      360.03     18.08 o 
   5   6  10     1482.03     1444.73     63.44 o 
   6   6  10      620.14      669.96     13.56 o 
   7   6  10     3493.31     3984.11    162.58 o 
   8   6  10     6734.90     7067.46    135.13 o 
   9   6  10     1407.21     1469.66     92.74 o 
  10   6  10      674.60      764.52      8.32 o 
  11   6  10     1018.83     1128.85     57.44 o 
  12   6  10        0.05       18.40      6.73 o 
  -9   7  10      120.61      126.62      8.53 o 
  -8   7  10      193.86      176.20     17.14 o 
  -7   7  10      866.82      861.65     81.48 o 
  -6   7  10      720.20      691.55     63.27 o 
  -5   7  10     1210.78     1138.10    116.19 o 
  -4   7  10      656.29      629.90     46.96 o 
  -3   7  10        0.75       16.21      8.03 o 
  -2   7  10     1154.97     1070.85    110.91 o 
  -1   7  10     1332.31     1196.16     15.07 o 
   0   7  10      513.49      520.78      9.95 o 
   1   7  10     3248.39     3186.15     19.29 o 
   2   7  10     1212.14     1124.02     54.85 o 
   3   7  10      896.51      844.02     58.92 o 
   4   7  10     1588.13     1484.36     46.11 o 
   5   7  10     1907.89     2172.61     38.73 o 
   6   7  10      283.15      305.82     40.84 o 
   7   7  10     1072.95      985.68    244.53 o 
   8   7  10      392.15      449.49     16.16 o 
   9   7  10      410.58      478.34     15.14 o 
  10   7  10       10.38       23.78      7.88 o 
  11   7  10       29.90       34.56      8.18 o 
  12   7  10      153.50      135.99      8.06 o 
  -8   8  10     1715.70     1654.86    108.05 o 
  -7   8  10     1235.07     1337.49    118.41 o 
  -6   8  10      186.95      211.96     15.36 o 
  -5   8  10        5.58       21.68      7.70 o 
  -4   8  10      439.67      395.36     30.18 o 
  -3   8  10       82.40       58.02     10.23 o 
  -2   8  10      201.34      237.79     12.66 o 
  -1   8  10      652.34      594.92     10.25 o 
   0   8  10     4046.50     3559.25     17.78 o 
   1   8  10     3816.46     3402.83     19.89 o 
   2   8  10    10165.83     9335.66    528.76 o 
   3   8  10      559.66      509.33     15.97 o 
   4   8  10      383.24      377.95     28.33 o 
   5   8  10      430.55      455.30     18.08 o 
   6   8  10       49.04       72.81      9.62 o 
   7   8  10     5296.13     5382.15     51.46 o 
   8   8  10     5738.48     5756.82   1427.79 o 
   9   8  10     1287.81     1433.14     32.27 o 
  10   8  10       32.48       57.63      6.87 o 
  11   8  10      772.49      806.53     17.84 o 
  12   8  10      145.32      125.99      8.14 o 
  -7   9  10      235.50      232.67      9.97 o 
  -6   9  10      236.60      233.99     26.75 o 
  -5   9  10     3355.62     2989.08     37.37 o 
  -4   9  10     4802.48     4070.96     32.70 o 
  -3   9  10      239.79      169.98      9.64 o 
  -2   9  10      201.43      196.20     12.66 o 
  -1   9  10      102.39      129.59     12.36 o 
   0   9  10       47.68       39.48     11.75 o 
   1   9  10       49.56       80.77     12.06 o 
   2   9  10        2.76       16.27     11.75 o 
   3   9  10      430.62      465.43     21.25 o 
   4   9  10     1976.79     1933.40    123.71 o 
   5   9  10     1564.96     1591.26     13.86 o 
   6   9  10        0.01       16.78      8.56 o 
   7   9  10     2798.69     2905.33     24.45 o 
   8   9  10     2918.06     3068.46     49.12 o 
   9   9  10     1247.40     1379.07     86.49 o 
  10   9  10      447.10      427.45     12.60 o 
  11   9  10      216.48      230.56      8.04 o 
  12   9  10       92.83       91.02      8.28 o 
  -7  10  10       26.74       11.75     16.58 o 
  -6  10  10      384.73      424.98     12.80 o 
  -5  10  10     1230.76     1272.67     14.59 o 
  -4  10  10     1397.72     1433.02     24.02 o 
  -3  10  10      134.85      147.37     13.56 o 
  -2  10  10     1373.96     1346.85     13.56 o 
  -1  10  10      819.15      797.14     11.45 o 
   0  10  10      430.07      433.68     13.56 o 
   1  10  10     1730.93     1585.24     13.86 o 
   2  10  10     3226.05     2756.69     17.18 o 
   3  10  10     2077.99     1974.01     17.48 o 
   4  10  10     1754.29     1503.17      9.59 o 
   5  10  10      436.64      412.92     47.17 o 
   6  10  10      774.55      760.95     10.84 o 
   7  10  10        0.18       -9.33     10.65 o 
   8  10  10       13.52       25.62      8.06 o 
   9  10  10      508.77      521.56     18.44 o 
  10  10  10     2509.41     2525.27     15.91 o 
  11  10  10     3578.46     3490.64     71.49 o 
  -5  11  10      145.62      167.46     11.29 o 
  -4  11  10      289.03      306.20     11.45 o 
  -3  11  10      764.23      737.17     15.37 o 
  -2  11  10     3008.96     2886.58     17.78 o 
  -1  11  10     2528.03     2555.67     19.89 o 
   0  11  10       29.00        4.82      9.04 o 
   1  11  10     1616.31     1609.65     16.88 o 
   2  11  10      474.64      447.24     10.55 o 
   3  11  10      127.74      146.47     13.26 o 
   4  11  10     1649.64     1541.71    120.55 o 
   5  11  10     2497.20     2397.98    138.03 o 
   6  11  10      221.98      267.62     14.16 o 
   7  11  10       77.06       73.48      9.36 o 
   8  11  10       94.32      108.60      9.49 o 
   9  11  10      285.02      312.77      9.77 o 
  10  11  10      218.54      218.09     17.93 o 
  -4  12  10      817.07      930.05     17.48 o 
  -3  12  10      176.89      212.17     11.15 o 
  -2  12  10       83.61      119.65     14.47 o 
  -1  12  10      177.75      198.61     14.77 o 
   0  12  10       31.51       26.22     13.86 o 
   1  12  10      668.20      677.49     12.06 o 
   2  12  10        9.18       12.66     13.56 o 
   3  12  10      455.80      451.76     14.77 o 
   4  12  10     5351.07     5204.16     25.32 o 
   5  12  10     3209.48     2939.32     21.10 o 
   6  12  10      927.35      984.59     16.27 o 
   7  12  10       83.96       94.00     12.36 o 
   8  12  10        2.87        0.96      8.19 o 
   9  12  10      348.86      330.31     16.84 o 
  10  12  10      654.88      645.72     38.68 o 
  -2  13  10     1376.80     1368.85     18.99 o 
  -1  13  10     1803.89     1645.81     16.27 o 
   0  13  10      437.84      423.43     11.75 o 
   1  13  10      148.33      155.81     10.85 o 
   2  13  10      277.30      310.42     15.37 o 
   3  13  10       30.88       37.97     10.25 o 
   4  13  10       73.38       66.00     10.25 o 
   5  13  10       42.84       64.19     10.55 o 
   7  13  10     1965.91     2007.46     20.49 o 
   8  13  10      987.31      928.86     13.00 o 
   0  14  10        0.97       31.64     15.67 o 
   1  14  10      383.60      320.06     12.06 o 
   2  14  10       71.17       96.44     15.37 o 
   3  14  10       51.48       75.04     11.45 o 
   4  14  10      611.32      571.41     17.48 o 
   5  14  10      594.32      472.56     17.48 o 
  -4  -5  11      148.15      200.41     15.97 o 
  -3  -5  11      520.04      556.04     16.88 o 
  -2  -5  11      582.10      563.57     12.96 o 
  -1  -5  11        3.50       31.34     14.77 o 
   0  -5  11      246.96      246.22     15.67 o 
   1  -5  11       88.70      104.84     19.29 o 
   2  -5  11      320.18      317.57     14.83 o 
   3  -5  11       24.16       38.88     11.93 o 
  -6  -4  11      633.85      602.81     13.11 o 
  -5  -4  11      143.48      175.70     15.37 o 
  -4  -4  11      123.05      111.51     14.47 o 
  -3  -4  11      364.04      380.03     11.45 o 
  -2  -4  11      250.55      262.20     10.85 o 
  -1  -4  11      227.99      231.16     11.15 o 
   0  -4  11     2295.28     2309.44     20.49 o 
   1  -4  11     3125.38     3050.63     22.00 o 
   2  -4  11     1032.17     1144.56     48.43 o 
   3  -4  11        0.57      -10.31     10.31 o 
   4  -4  11        0.68        9.97      6.71 o 
   5  -4  11       61.57       64.40      7.90 o 
  -7  -3  11       64.40       71.61      8.74 o 
  -6  -3  11      800.25      800.61     75.80 o 
  -5  -3  11      947.74      944.81     13.86 o 
  -4  -3  11      463.20      492.15     15.37 o 
  -3  -3  11      450.78      499.08     14.77 o 
  -2  -3  11      688.72      649.16     12.06 o 
  -1  -3  11        0.48       10.85      9.64 o 
   0  -3  11      674.90      646.15     12.06 o 
   1  -3  11      882.00      859.78      9.04 o 
   2  -3  11       32.94       67.06      8.30 o 
   3  -3  11     1385.93     1304.86     40.23 o 
   4  -3  11     1932.36     1876.81     71.42 o 
   5  -3  11       23.71       58.70     15.61 o 
   6  -3  11      559.20      550.47     19.64 o 
   7  -3  11      975.81      978.64     52.05 o 
  -8  -2  11      837.87      814.95     69.39 o 
  -7  -2  11       11.67       24.61      7.29 o 
  -6  -2  11     1443.43     1480.02     88.79 o 
  -5  -2  11     1615.80     1637.76     13.00 o 
  -4  -2  11     1030.80     1008.10     13.26 o 
  -3  -2  11      447.34      497.87     14.77 o 
  -2  -2  11       32.61       63.89      9.34 o 
  -1  -2  11       17.09       23.81     12.96 o 
   0  -2  11      665.78      707.63     15.07 o 
   1  -2  11       51.59       63.83      9.38 o 
   2  -2  11      395.05      403.27     10.51 o 
   3  -2  11     3676.87     3735.81     44.19 o 
   4  -2  11     2730.05     2738.29    103.64 o 
   5  -2  11      871.56      881.65     28.80 o 
   6  -2  11      181.60      195.73      7.64 o 
   7  -2  11      866.94      847.52     63.28 o 
   8  -2  11       28.88       28.46      9.03 o 
  -8  -1  11       20.27        7.61     14.97 o 
  -7  -1  11      138.16      141.92      7.60 o 
  -6  -1  11      210.59      231.57     17.59 o 
  -5  -1  11       90.02       97.69      8.23 o 
  -4  -1  11      971.03     1111.35     76.83 o 
  -3  -1  11     3397.75     3594.51     22.30 o 
  -2  -1  11     4269.86     4316.91     23.51 o 
  -1  -1  11      864.88      834.21     15.37 o 
   0  -1  11      283.18      251.35      9.95 o 
   1  -1  11      486.26      443.23     15.37 o 
   2  -1  11      118.56      150.16     11.67 o 
   3  -1  11      155.69      154.75      6.76 o 
   4  -1  11      131.11      132.35      6.28 o 
   5  -1  11      146.69      133.54      9.81 o 
   6  -1  11     1449.41     1539.58     29.16 o 
   7  -1  11      206.95      221.92     10.22 o 
   8  -1  11       14.22       35.35     10.23 o 
   9  -1  11      980.35      942.67     77.91 o 
  -9   0  11      243.92      265.69     19.14 o 
  -8   0  11      362.98      409.30     19.14 o 
  -7   0  11       81.70       99.53     19.59 o 
  -6   0  11       54.79       60.91     20.17 o 
  -5   0  11       27.67       41.19      8.57 o 
  -4   0  11      162.36      169.50      7.08 o 
  -3   0  11     1745.10     1622.07     45.51 o 
  -2   0  11     4387.68     4390.14     24.11 o 
  -1   0  11       20.00       27.12     12.36 o 
   0   0  11      711.66      651.18     20.95 o 
   1   0  11     2085.62     1962.20     86.19 o 
   2   0  11      146.30      170.93      5.83 o 
   3   0  11     6658.24     6606.77    356.81 o 
   4   0  11     3201.35     3392.86    165.66 o 
   5   0  11     1037.22     1118.03     42.18 o 
   6   0  11      234.88      277.50     10.25 o 
   7   0  11      546.21      596.20     29.69 o 
   8   0  11      270.69      260.78     16.58 o 
   9   0  11        0.48       18.53     17.33 o 
  10   0  11       79.18       88.76      8.10 o 
  -9   1  11     2085.02     2178.13     18.70 o 
  -8   1  11     2246.64     2268.36     64.05 o 
  -7   1  11      599.86      621.93     22.42 o 
  -6   1  11      124.18      157.55      8.54 o 
  -5   1  11       44.53       49.83      8.26 o 
  -4   1  11      295.31      305.03     13.79 o 
  -3   1  11      170.23      187.36      7.60 o 
  -2   1  11      907.09     1050.96     39.63 o 
  -1   1  11     1419.93     1519.03     86.65 o 
   0   1  11     3189.63     3025.59    123.87 o 
   1   1  11     5379.85     5129.45     83.48 o 
   2   1  11      202.33      197.92      6.46 o 
   3   1  11     1573.77     1579.68     81.73 o 
   4   1  11     1056.15     1121.17     58.47 o 
   5   1  11        7.52       63.48     25.90 o 
   6   1  11     1296.80     1398.49    113.62 o 
   7   1  11     2513.96     2558.94     60.88 o 
   8   1  11      481.31      505.52     29.69 o 
   9   1  11      142.15      189.03      8.64 o 
  10   1  11       45.87       57.71      8.80 o 
  -9   2  11      588.52      562.60     11.70 o 
  -8   2  11      140.39      157.45     16.73 o 
  -7   2  11      322.70      340.23     26.93 o 
  -6   2  11     1938.24     2066.09    106.16 o 
  -5   2  11     1809.34     1850.86     50.05 o 
  -4   2  11        1.60       25.82      7.72 o 
  -3   2  11     2544.98     2376.57    136.41 o 
  -2   2  11     3574.78     3698.08    138.18 o 
  -1   2  11        5.88       22.30      8.52 o 
   0   2  11        4.99       24.87     11.12 o 
   1   2  11      216.06      227.56     13.07 o 
   2   2  11        4.36       21.65      6.55 o 
   3   2  11      124.34      115.24      8.20 o 
   4   2  11      211.28      176.14      6.42 o 
   5   2  11      860.76      871.47    105.18 o 
   6   2  11     5221.38     5686.99     17.63 o 
   7   2  11     4933.22     5405.62    222.72 o 
   8   2  11     1206.91     1188.90     63.14 o 
   9   2  11       70.64       63.63      8.20 o 
  10   2  11      766.00      870.84     27.73 o 
  11   2  11      376.89      356.02     20.95 o 
  -9   3  11      125.87      145.66     12.03 o 
  -8   3  11      200.74      231.18     31.19 o 
  -7   3  11     1336.40     1317.64     65.71 o 
  -6   3  11     1664.41     1683.85     60.75 o 
  -5   3  11     2654.88     2675.83    151.57 o 
  -4   3  11      540.96      559.72     39.01 o 
  -3   3  11     1859.55     1912.92     81.00 o 
  -2   3  11      502.10      538.64     26.37 o 
  -1   3  11      515.98      555.29     18.99 o 
   0   3  11     7797.08     8257.10    348.84 o 
   1   3  11     5216.38     5352.42    233.12 o 
   2   3  11     2708.41     2763.26    171.82 o 
   3   3  11      192.35      225.94      7.58 o 
   4   3  11       76.81       94.69      6.74 o 
   5   3  11        8.52       10.14      6.97 o 
   6   3  11       80.96       92.38     10.25 o 
   7   3  11        3.72       27.46     10.55 o 
   8   3  11       85.01       75.69      6.92 o 
   9   3  11     1446.64     1462.24     28.93 o 
  10   3  11     2447.46     2467.16    124.02 o 
  11   3  11        1.34       -1.70      9.03 o 
  -9   4  11      436.40      478.95     14.72 o 
  -8   4  11      116.76      115.49      7.80 o 
  -7   4  11        2.11       10.57     14.43 o 
  -6   4  11       31.53       40.15      6.80 o 
  -5   4  11      283.62      284.89     30.28 o 
  -4   4  11      337.82      341.50     22.10 o 
  -3   4  11     1067.64     1119.93     56.04 o 
  -2   4  11     1891.08     1900.33    147.37 o 
  -1   4  11        1.20       12.44      8.42 o 
   0   4  11    11100.72    11643.98    198.15 o 
   1   4  11     3010.86     2965.77    113.67 o 
   2   4  11       65.09       49.79     11.34 o 
   3   4  11      555.10      534.83     10.43 o 
   4   4  11     2358.29     2261.73    177.51 o 
   5   4  11      417.38      406.20      9.68 o 
   6   4  11     1052.95     1223.76     20.64 o 
   7   4  11     2739.25     2853.05     82.73 o 
   8   4  11     1461.91     1587.80     19.59 o 
   9   4  11     1263.73     1300.62     40.69 o 
  10   4  11     1057.82     1101.20     71.88 o 
  11   4  11      568.66      502.20     43.10 o 
  12   4  11       40.62       36.39      8.10 o 
  -9   5  11      715.15      605.99     49.63 o 
  -8   5  11      378.68      366.24     13.05 o 
  -7   5  11      355.75      344.27     26.09 o 
  -6   5  11     2418.14     2496.99    237.21 o 
  -5   5  11     4140.98     4078.41    230.70 o 
  -4   5  11      120.50      115.83     12.95 o 
  -3   5  11      128.38       97.65     12.22 o 
  -2   5  11      254.42      262.89     19.14 o 
  -1   5  11      118.27      120.02      7.41 o 
   0   5  11     1267.95     1268.24     51.63 o 
   1   5  11      396.94      389.58     14.96 o 
   2   5  11     3570.33     3448.76    189.62 o 
   3   5  11     5829.61     5920.40    437.97 o 
   4   5  11     5005.17     5525.06    385.74 o 
   5   5  11     1768.11     1861.90     16.58 o 
   6   5  11      132.44      173.90      9.16 o 
   7   5  11     1280.37     1309.76     50.48 o 
   8   5  11        0.70       11.01      7.41 o 
   9   5  11     1780.44     1952.26     44.45 o 
  10   5  11     1520.78     1520.92     30.22 o 
  11   5  11        2.13       13.41      8.58 o 
  12   5  11      189.09      197.19      9.34 o 
  -8   6  11      200.47      179.65     12.99 o 
  -7   6  11       10.08       15.15      8.23 o 
  -6   6  11      978.03     1024.48     88.11 o 
  -5   6  11      818.49      861.87     68.18 o 
  -4   6  11       88.77       97.71      7.64 o 
  -3   6  11     3801.18     3885.81    136.28 o 
  -2   6  11     5605.54     5771.77    761.88 o 
  -1   6  11      157.56      212.17     10.58 o 
   0   6  11     1763.93     1665.46    138.01 o 
   1   6  11        5.17       17.13      5.90 o 
   2   6  11     3048.81     2948.02    114.11 o 
   3   6  11      310.32      263.13     33.02 o 
   4   6  11      307.58      302.74     19.93 o 
   5   6  11      249.03      251.17     16.27 o 
   6   6  11     1653.98     1640.42    844.15 o 
   7   6  11      176.47      228.74      9.34 o 
   8   6  11      408.72      439.25     34.21 o 
   9   6  11     3809.80     3944.50    103.83 o 
  10   6  11     2900.41     2993.64    110.55 o 
  11   6  11     1662.60     1698.53    108.05 o 
  12   6  11       14.25       31.73     16.29 o 
  -8   7  11        5.22        9.98      7.71 o 
  -7   7  11      100.33       97.49      9.24 o 
  -6   7  11      300.01      263.11     17.47 o 
  -5   7  11        2.00       14.49      6.69 o 
  -4   7  11      903.26      844.75     85.24 o 
  -3   7  11     6889.40     6826.36    473.78 o 
  -2   7  11     4122.42     4417.06    446.79 o 
  -1   7  11      257.37      232.66      9.64 o 
   0   7  11      647.39      649.16     10.55 o 
   1   7  11      885.84      911.06     13.86 o 
   2   7  11     1839.78     1631.25     35.26 o 
   3   7  11     1670.28     1604.68    109.40 o 
   4   7  11     4714.66     4093.88    551.75 o 
   5   7  11     2949.41     2987.55    421.93 o 
   6   7  11     1118.42     1188.77    158.22 o 
   7   7  11     1116.84     1240.88     47.62 o 
   8   7  11      402.11      403.90      8.47 o 
   9   7  11      152.45      168.11      8.11 o 
  10   7  11      272.09      324.89     19.89 o 
  11   7  11       60.22       54.50     12.63 o 
  12   7  11     1883.64     1809.68     58.09 o 
  -7   8  11      461.84      410.29     38.90 o 
  -6   8  11       46.54       56.34      8.90 o 
  -5   8  11       14.35       24.19      7.50 o 
  -4   8  11       62.05       38.37      9.24 o 
  -3   8  11       36.34       26.52      9.04 o 
  -2   8  11        2.04        0.00     11.75 o 
  -1   8  11      660.78      619.93     10.85 o 
   0   8  11      753.13      724.81     13.86 o 
   1   8  11     5655.66     5791.84     24.11 o 
   2   8  11       26.75       44.15      6.03 o 
   3   8  11     2461.44     2304.20     30.44 o 
   4   8  11     3448.14     3203.21    123.11 o 
   5   8  11      615.03      527.20     23.32 o 
   6   8  11      415.47      432.08     10.70 o 
   7   8  11      527.46      508.39     29.23 o 
   8   8  11       13.17       25.94      7.64 o 
   9   8  11      418.62      399.45     21.85 o 
  10   8  11      197.32      230.08      7.57 o 
  11   8  11      483.59      466.33     25.41 o 
  -7   9  11       72.02       61.80      9.27 o 
  -6   9  11     1346.58     1230.96    116.89 o 
  -5   9  11      528.45      462.98     12.64 o 
  -4   9  11       72.86      108.61     10.70 o 
  -3   9  11     1757.68     1577.70     14.47 o 
  -2   9  11     1863.84     1825.43     17.18 o 
  -1   9  11     1705.69     1635.27     16.27 o 
   0   9  11      798.04      659.71     10.85 o 
   1   9  11      428.87      421.02     13.26 o 
   2   9  11      158.48      147.07     12.66 o 
   3   9  11      339.99      319.14      6.82 o 
   4   9  11       31.99       35.97      8.74 o 
   5   9  11     1124.13     1094.60     15.07 o 
   6   9  11     5904.39     6144.22    129.14 o 
   7   9  11     5845.07     5971.67    400.08 o 
   8   9  11      679.08      736.28     10.15 o 
   9   9  11       48.65       93.29     17.59 o 
  10   9  11       60.86       80.30     12.21 o 
  11   9  11      260.54      254.00     22.03 o 
  -6  10  11     1830.40     1526.56     67.06 o 
  -5  10  11     1208.56     1086.54     31.49 o 
  -4  10  11       59.39       53.95     14.16 o 
  -3  10  11      901.52      916.79     15.67 o 
  -2  10  11      913.61      903.52     15.37 o 
  -1  10  11       78.74       97.95     12.96 o 
   0  10  11     1144.58     1082.54     15.67 o 
   1  10  11     3494.52     3338.64     18.08 o 
   2  10  11      490.14      474.67     10.55 o 
   3  10  11       77.56       81.07      9.04 o 
   4  10  11        1.03       12.36      8.44 o 
   5  10  11      214.37      145.09     64.49 o 
   6  10  11      515.05      492.15     14.47 o 
   7  10  11     1046.78      971.09     36.47 o 
   8  10  11       47.04       59.02      9.27 o 
   9  10  11      391.57      391.94     14.88 o 
  10  10  11      817.92      778.39     21.18 o 
  11  10  11       47.21       55.16     11.08 o 
  -5  11  11       24.73       47.62     10.85 o 
  -4  11  11      253.48      247.73     15.37 o 
  -3  11  11      550.21      503.30     12.36 o 
  -2  11  11      673.41      680.21     15.67 o 
  -1  11  11     1203.72     1068.68     13.26 o 
   0  11  11     2546.37     2547.53     20.19 o 
   1  11  11     3301.35     2933.29     17.78 o 
   2  11  11     1513.28     1450.52     17.18 o 
   3  11  11      531.70      540.07     14.47 o 
   4  11  11       14.80       17.29      8.89 o 
   5  11  11       35.92       55.06      9.27 o 
   6  11  11      784.32      759.47     15.67 o 
   7  11  11     1262.15     1088.57     13.86 o 
   8  11  11      521.98      517.74      9.55 o 
   9  11  11     2061.78     1963.58     80.88 o 
  10  11  11     2061.98     2052.70     46.25 o 
  -4  12  11      226.28      192.88     16.27 o 
  -3  12  11       25.08       23.21     15.37 o 
  -2  12  11      111.84      149.78     15.07 o 
  -1  12  11        8.69       30.14     14.16 o 
   0  12  11      103.26      116.63     14.16 o 
   1  12  11       57.07       74.74     13.86 o 
   2  12  11      273.19      269.13     14.47 o 
   3  12  11     2917.21     3104.77     21.40 o 
   4  12  11     2293.50     2145.19     16.27 o 
   5  12  11       39.79       60.38     11.60 o 
   6  12  11      688.58      613.00     12.36 o 
   7  12  11      677.98      619.33     16.27 o 
   8  12  11       72.28       73.93     11.50 o 
   9  12  11       39.23       73.88     17.20 o 
  -2  13  11      752.02      760.37     17.78 o 
  -1  13  11        1.90        6.33     15.07 o 
   0  13  11        1.94       36.17     14.77 o 
   1  13  11      336.75      338.45     11.45 o 
   2  13  11     1602.26     1702.47     18.99 o 
   3  13  11     1099.16     1001.47     17.78 o 
   4  13  11     1131.56     1125.04     18.08 o 
   5  13  11        2.47        1.21     10.55 o 
   7  13  11      257.87      222.42     11.75 o 
   8  13  11      216.99      187.15     12.06 o 
   1  14  11       51.64       43.70     11.45 o 
   2  14  11       28.17       49.43     15.67 o 
   3  14  11      244.51      255.27     16.27 o 
   4  14  11      382.44      385.16     12.96 o 
   5  14  11      455.79      462.91     17.48 o 
  -4  -4  12      526.89      436.09     12.96 o 
  -3  -4  12      122.10      124.77     15.97 o 
  -2  -4  12       24.87       28.93     10.55 o 
  -1  -4  12      953.22      861.03     18.08 o 
   0  -4  12     1220.91     1160.60     14.77 o 
   1  -4  12       22.91       26.93     26.22 o 
   2  -4  12       30.36       39.99     11.34 o 
   3  -4  12      535.43      516.20     23.24 o 
  -5  -3  12       12.21       25.32     10.85 o 
  -4  -3  12       43.36       48.22     11.15 o 
  -3  -3  12        7.87        5.73     10.25 o 
  -2  -3  12      612.78      573.82     12.66 o 
  -1  -3  12     1589.50     1445.10     15.67 o 
   0  -3  12     2537.74     2524.02     21.10 o 
   1  -3  12      295.52      324.00     14.16 o 
   2  -3  12      408.25      391.48      9.02 o 
   3  -3  12      211.34      196.96     16.52 o 
   4  -3  12       33.43       28.77      8.75 o 
   5  -3  12      930.16      863.02     32.00 o 
  -6  -2  12     1787.94     1819.88     68.71 o 
  -5  -2  12       99.54      124.47     15.07 o 
  -4  -2  12       25.02       27.43     14.47 o 
  -3  -2  12       75.21       67.21     10.25 o 
  -2  -2  12        2.42       22.00     13.86 o 
  -1  -2  12       19.12       29.53     13.56 o 
   0  -2  12        1.50       26.52      9.64 o 
   1  -2  12      607.14      594.78     24.76 o 
   2  -2  12     1281.40     1309.20     49.45 o 
   3  -2  12      375.95      388.31      7.85 o 
   4  -2  12        4.32       22.13      8.23 o 
   5  -2  12      968.91     1034.26     40.50 o 
   6  -2  12      419.11      406.20     18.88 o 
   7  -2  12      934.17      894.21     86.87 o 
  -7  -1  12     1102.80     1071.39     65.92 o 
  -6  -1  12      686.30      708.83     54.41 o 
  -5  -1  12       12.44       21.09      8.29 o 
  -4  -1  12      539.93      588.89     15.67 o 
  -3  -1  12     1575.95     1750.69     18.69 o 
  -2  -1  12      413.02      366.17     11.15 o 
  -1  -1  12     1077.02     1013.23     13.26 o 
   0  -1  12     1947.11     2001.14     19.29 o 
   1  -1  12     1678.72     1659.03     20.18 o 
   2  -1  12      312.40      339.90     10.38 o 
   3  -1  12      359.54      371.23      8.52 o 
   4  -1  12       75.48       93.30      7.64 o 
   5  -1  12       27.69       39.85      9.01 o 
   6  -1  12       21.98       32.37      6.48 o 
   7  -1  12      144.41      128.64      8.93 o 
   8  -1  12     1633.89     1360.39    116.63 o 
  -8   0  12       50.68       57.44     15.30 o 
  -7   0  12      282.27      317.12     18.17 o 
  -6   0  12      133.48      162.45     13.57 o 
  -5   0  12      570.82      641.02     37.36 o 
  -4   0  12     2594.73     2802.60    339.35 o 
  -3   0  12     1729.08     1780.68    120.10 o 
  -2   0  12      167.31      150.99     10.25 o 
  -1   0  12      755.61      765.19     15.37 o 
   0   0  12     1265.98     1228.11     16.27 o 
   1   0  12      286.75      283.47     17.87 o 
   2   0  12     2764.02     2736.81    111.88 o 
   3   0  12      937.05     1004.05     27.81 o 
   4   0  12      745.85      742.19     49.04 o 
   5   0  12        9.33       22.22      8.33 o 
   6   0  12       96.69      112.63      8.17 o 
   7   0  12      174.02      210.97      7.88 o 
   8   0  12      139.30      136.74     13.86 o 
   9   0  12      722.89      790.57     12.99 o 
  -8   1  12       21.93       40.11      7.71 o 
  -7   1  12      578.63      580.97      8.90 o 
  -6   1  12      424.95      457.55     24.24 o 
  -5   1  12      184.96      148.74      8.29 o 
  -4   1  12      157.64      163.09     15.67 o 
  -3   1  12       68.56       97.24      9.69 o 
  -2   1  12      165.79      171.65      9.59 o 
  -1   1  12      792.19      807.99     12.66 o 
   0   1  12      258.61      233.26     13.56 o 
   1   1  12      659.04      623.11     26.03 o 
   2   1  12     3629.80     3710.21    121.53 o 
   3   1  12     5414.46     5703.06    225.22 o 
   4   1  12     1172.89     1255.25     74.94 o 
   5   1  12      225.73      245.92     29.76 o 
   6   1  12      176.73      163.62      8.32 o 
   7   1  12       47.95       48.07     11.45 o 
   8   1  12      385.03      378.88      9.25 o 
   9   1  12     1315.57     1326.07     66.45 o 
  -8   2  12       22.83       27.71      7.95 o 
  -7   2  12      242.69      256.99      8.02 o 
  -6   2  12      746.65      794.84     21.91 o 
  -5   2  12      294.48      303.60     20.93 o 
  -4   2  12     3011.87     3161.17    147.05 o 
  -3   2  12     3227.78     3506.68     16.73 o 
  -2   2  12     1470.34     1528.11     11.79 o 
  -1   2  12      313.53      371.89      9.80 o 
   0   2  12       15.27        7.43     11.75 o 
   1   2  12      257.26      278.12     10.74 o 
   2   2  12      101.65       98.62      9.29 o 
   3   2  12      438.83      429.22      8.12 o 
   4   2  12      775.89      781.40     43.53 o 
   5   2  12     3600.20     3673.77    209.98 o 
   6   2  12     2870.56     2998.40     75.65 o 
   7   2  12       76.48       94.83      9.91 o 
   8   2  12      673.51      622.27     17.03 o 
   9   2  12     1482.12     1641.03     40.69 o 
  10   2  12      105.50      130.96     49.58 o 
  -8   3  12      287.60      255.72     13.32 o 
  -7   3  12      757.72      761.12     25.82 o 
  -6   3  12      615.81      647.29     19.27 o 
  -5   3  12      189.19      179.53     25.91 o 
  -4   3  12     1228.13     1278.97     47.89 o 
  -3   3  12     2057.35     2050.03    106.23 o 
  -2   3  12       17.96       32.35      9.06 o 
  -1   3  12     1753.43     1896.87     50.63 o 
   0   3  12      443.40      503.50     13.41 o 
   1   3  12        0.56        9.24      4.97 o 
   2   3  12     1431.74     1433.23     61.99 o 
   3   3  12      830.52      837.95     45.14 o 
   4   3  12      430.11      486.78     35.18 o 
   5   3  12     2870.72     2901.22    175.20 o 
   6   3  12     2261.29     2567.94     13.19 o 
   7   3  12      178.23      192.49     13.86 o 
   8   3  12      459.64      547.92     12.51 o 
   9   3  12        6.12       12.59     13.56 o 
  10   3  12      193.60      175.40     11.08 o 
  -8   4  12      112.44      117.35      7.72 o 
  -7   4  12       69.16       72.21      8.58 o 
  -6   4  12       27.40       27.21     10.42 o 
  -5   4  12      123.32      123.30      7.94 o 
  -4   4  12      208.67      239.96     19.26 o 
  -3   4  12       29.15       32.08      7.70 o 
  -2   4  12     2122.76     2264.13    119.80 o 
  -1   4  12     4660.01     5036.47     86.34 o 
   0   4  12     9594.67     9752.76     53.19 o 
   1   4  12      824.43      863.59    136.89 o 
   2   4  12     2456.14     2193.99    100.06 o 
   3   4  12      225.21      189.20     12.36 o 
   4   4  12      124.47      144.31      9.89 o 
   5   4  12     1546.54     1625.02     86.59 o 
   6   4  12     1446.27     1519.27     81.07 o 
   7   4  12      698.44      743.74     19.14 o 
   8   4  12      458.97      505.88     15.67 o 
   9   4  12      183.42      189.76      8.74 o 
  10   4  12      242.51      246.70     21.40 o 
  11   4  12      895.01      835.40    153.10 o 
  -8   5  12      172.11      174.18     12.79 o 
  -7   5  12     1423.80     1452.54     72.01 o 
  -6   5  12     1511.03     1467.83    120.36 o 
  -5   5  12      454.49      460.70     41.96 o 
  -4   5  12       23.06       29.92      8.08 o 
  -3   5  12      485.08      486.82     26.45 o 
  -2   5  12      133.75      136.74      8.17 o 
  -1   5  12      590.98      529.35     75.95 o 
   0   5  12      473.10      457.04     24.04 o 
   1   5  12       72.17       92.32      6.63 o 
   2   5  12     1111.96     1095.04     86.83 o 
   3   5  12     1542.55     1577.09     99.16 o 
   4   5  12      103.13      121.23      8.68 o 
   5   5  12     6442.32     6295.08    423.89 o 
   6   5  12     2926.78     3427.09    373.10 o 
   7   5  12     1115.84     1180.26     89.96 o 
   8   5  12       20.45       26.04      9.48 o 
   9   5  12       26.12       44.78     10.02 o 
  10   5  12       11.80       15.29      8.58 o 
  11   5  12      266.38      254.37      8.52 o 
  -8   6  12      450.96      417.32     14.54 o 
  -7   6  12     2780.46     2805.65    214.70 o 
  -6   6  12     1160.34     1195.36    142.45 o 
  -5   6  12      156.13      158.68     14.31 o 
  -4   6  12      544.30      561.37     35.57 o 
  -3   6  12      577.06      644.84     64.80 o 
  -2   6  12     1295.21     1367.74    120.70 o 
  -1   6  12     1464.58     1535.77     64.44 o 
   0   6  12     1196.89     1269.91     66.51 o 
   1   6  12      713.27      688.79     59.94 o 
   2   6  12     4419.90     4322.62    207.11 o 
   3   6  12     2663.86     2259.10    357.31 o 
   4   6  12      215.81      232.03     23.72 o 
   5   6  12      561.66      530.58     31.65 o 
   6   6  12      556.43      551.97     47.47 o 
   7   6  12      740.33      812.51     15.07 o 
   8   6  12     2752.05     2906.50     15.36 o 
   9   6  12     2709.68     2711.18    279.53 o 
  10   6  12      542.73      548.12     32.55 o 
  11   6  12      343.83      385.55     29.08 o 
  -7   7  12      169.67      165.24     13.37 o 
  -6   7  12        8.63       40.98     18.75 o 
  -5   7  12      695.75      761.94     72.90 o 
  -4   7  12     2938.66     3013.84    237.06 o 
  -3   7  12     2396.31     2302.64    364.97 o 
  -2   7  12      121.98      125.74     14.16 o 
  -1   7  12     1625.88     1595.18     16.58 o 
   0   7  12     3309.35     3006.22     17.78 o 
   1   7  12        7.85       39.48      9.34 o 
   2   7  12     1161.80     1121.61      8.95 o 
   3   7  12      228.30      228.90      9.06 o 
   4   7  12      284.14      312.22     11.58 o 
   5   7  12      104.32       79.34      8.65 o 
   6   7  12       73.46       74.40      7.99 o 
   7   7  12     1142.77     1297.55     78.96 o 
   8   7  12     1441.54     1611.76     17.48 o 
   9   7  12     2490.97     2615.60    211.11 o 
  10   7  12      487.65      514.08     31.34 o 
  11   7  12      156.78      138.64      8.30 o 
  -7   8  12      371.33      393.90     23.51 o 
  -6   8  12      437.46      483.90     41.96 o 
  -5   8  12      559.86      552.85     54.44 o 
  -4   8  12      653.51      672.30     47.79 o 
  -3   8  12      725.21      641.33     15.37 o 
  -2   8  12      145.37      107.89      9.95 o 
  -1   8  12     1177.22     1171.75     13.26 o 
   0   8  12      695.16      698.29     14.77 o 
   1   8  12     1561.48     1412.25     13.56 o 
   2   8  12     8837.44     8064.36    148.88 o 
   3   8  12     3265.79     2846.47    190.47 o 
   4   8  12     1920.52     1868.39     81.52 o 
   5   8  12       78.14       74.89      9.79 o 
   6   8  12        0.29       11.98      9.77 o 
   7   8  12      184.30      198.10      9.83 o 
   8   8  12      298.22      354.72     10.60 o 
   9   8  12      437.33      338.18    186.25 o 
  10   8  12      380.90      358.21     19.78 o 
  11   8  12      901.41      840.28     50.71 o 
  -6   9  12      191.41      215.71     21.36 o 
  -5   9  12        9.32       21.36     11.98 o 
  -4   9  12      758.00      717.58     12.36 o 
  -3   9  12     1374.16     1403.21     14.16 o 
  -2   9  12      327.69      322.77     14.16 o 
  -1   9  12      669.57      639.82     15.07 o 
   0   9  12      386.96      397.82     13.86 o 
   1   9  12        9.93        9.95      9.04 o 
   2   9  12     2906.00     2717.81     18.99 o 
   3   9  12      543.27      488.13     13.11 o 
   4   9  12       40.38       41.62     13.56 o 
   5   9  12     1141.02     1177.78     15.37 o 
   6   9  12     1753.77     1747.33     27.41 o 
   7   9  12       58.91       57.07      8.92 o 
   8   9  12      801.50      770.36     71.88 o 
   9   9  12     1744.55     1844.76    188.06 o 
  10   9  12      628.65      611.15    152.79 o 
  -5  10  12      349.37      366.17     12.06 o 
  -4  10  12     2388.68     2368.21     20.49 o 
  -3  10  12     1947.58     1763.65     15.67 o 
  -2  10  12        1.74       26.22     13.56 o 
  -1  10  12      157.19      191.68      9.95 o 
   0  10  12       61.06       71.43      9.34 o 
   1  10  12      211.33      169.37      9.64 o 
   2  10  12      738.51      678.10     14.47 o 
   3  10  12       56.03       61.18     12.96 o 
   4  10  12     3097.98     2941.94     14.06 o 
   5  10  12     2136.50     1989.98     18.08 o 
   6  10  12     2029.89     2087.03     18.99 o 
   7  10  12      634.23      664.48     11.30 o 
   8  10  12      229.04      214.85     12.51 o 
   9  10  12       95.90      100.34      9.46 o 
  10  10  12      281.10      274.37     11.96 o 
  -4  11  12      792.86      662.73     13.86 o 
  -3  11  12      100.18       86.80     15.07 o 
  -2  11  12      449.03      424.04     15.97 o 
  -1  11  12     3141.68     3029.43     18.69 o 
   0  11  12     3248.52     3234.06     18.99 o 
   1  11  12      230.87      225.73     10.85 o 
   2  11  12     1395.05     1218.16     13.86 o 
   3  11  12      302.20      238.99     10.25 o 
   4  11  12       17.44       16.49     11.90 o 
   5  11  12       59.31       35.54     22.75 o 
   6  11  12        4.07       10.25     10.25 o 
   7  11  12       56.13       83.78     14.16 o 
   8  11  12      356.73      339.61     13.57 o 
   9  11  12       87.09       99.16     20.49 o 
  -3  12  12       41.23       69.32     15.67 o 
  -2  12  12      437.45      550.61     16.58 o 
  -1  12  12     1822.29     1832.67     19.59 o 
   0  12  12      774.12      789.91     13.26 o 
   1  12  12       43.25       26.22     10.25 o 
   2  12  12      546.72      632.59     12.36 o 
   3  12  12      657.35      700.40     16.27 o 
   4  12  12      695.11      624.45     12.36 o 
   5  12  12     1420.38     1210.90     72.93 o 
   6  12  12     3071.13     2761.21     22.00 o 
   7  12  12     1477.84     1367.94     18.38 o 
   8  12  12       91.00      112.11     15.37 o 
  -1  13  12      308.82      317.95     17.18 o 
   0  13  12      118.48       99.15     11.45 o 
   1  13  12      862.31      887.85     17.78 o 
   2  13  12      564.79      599.14     16.88 o 
   3  13  12     1093.76     1051.80     18.08 o 
   4  13  12        0.22        9.34     10.55 o 
   5  13  12      850.60      769.41     17.78 o 
   7  13  12        0.29       11.45     11.45 o 
  -3  -3  13      525.42      576.23     17.78 o 
  -2  -3  13      465.03      494.56     13.26 o 
  -1  -3  13     1036.77      968.62     18.69 o 
   0  -3  13       46.27       38.17     18.38 o 
   1  -3  13      972.61     1017.86     12.89 o 
   2  -3  13      788.15      765.79     13.99 o 
   3  -3  13      102.48      118.41      9.86 o 
  -4  -2  13      673.58      719.99     17.48 o 
  -3  -2  13      344.49      404.15     16.58 o 
  -2  -2  13      651.68      726.62     16.88 o 
  -1  -2  13      125.37      140.14     15.07 o 
   0  -2  13        6.49       73.54     14.77 o 
   1  -2  13       23.45       46.06      8.58 o 
   2  -2  13      165.34      192.77     10.49 o 
   3  -2  13      418.48      446.63      8.80 o 
   4  -2  13     1938.08     1864.89     39.42 o 
   5  -2  13     2611.45     2439.24     90.24 o 
  -6  -1  13       38.26       45.21     14.92 o 
  -5  -1  13      337.68      374.91     16.58 o 
  -4  -1  13      135.11      126.58     15.07 o 
  -3  -1  13       72.86       89.51     10.85 o 
  -2  -1  13      342.76      399.62     15.67 o 
  -1  -1  13     2209.98     2313.96     20.79 o 
   0  -1  13      308.05      310.72     11.45 o 
   1  -1  13        1.86       35.21     10.12 o 
   2  -1  13      435.87      414.62      8.13 o 
   3  -1  13      140.03      167.38     11.75 o 
   4  -1  13      349.96      350.89     13.12 o 
   5  -1  13      441.83      454.20     27.43 o 
   6  -1  13       36.63       34.84      8.98 o 
  -6   0  13      415.05      459.13     33.07 o 
  -5   0  13      611.47      671.55     38.27 o 
  -4   0  13       96.89       89.70     23.96 o 
  -3   0  13      311.55      350.50     15.37 o 
  -2   0  13     2440.06     2448.68     21.40 o 
  -1   0  13     2421.93     2516.19     21.10 o 
   0   0  13      190.28      173.29     10.25 o 
   1   0  13       36.00       47.55      8.65 o 
   2   0  13      208.28      199.98      7.30 o 
   3   0  13        1.03       13.90      8.12 o 
   4   0  13      407.22      417.89     26.52 o 
   5   0  13      811.12      877.61     20.46 o 
   6   0  13      912.47      898.12     57.40 o 
   7   0  13     1230.89     1196.64     55.66 o 
  -7   1  13      342.51      309.21      9.16 o 
  -6   1  13      601.06      601.37     34.66 o 
  -5   1  13      193.18      209.29     10.76 o 
  -4   1  13      313.72      309.21     11.45 o 
  -3   1  13        4.07       25.32     13.86 o 
  -2   1  13       85.01       74.44      9.95 o 
  -1   1  13        1.93       18.08     13.26 o 
   0   1  13      323.33      380.34     14.77 o 
   1   1  13     2496.71     2505.88     51.27 o 
   2   1  13     3129.98     3194.47    149.43 o 
   3   1  13      148.97      148.84      8.00 o 
   4   1  13      280.29      292.43      7.48 o 
   5   1  13     1030.96     1111.66     69.44 o 
   6   1  13      216.80      257.52     20.70 o 
   7   1  13       65.05       64.86      6.70 o 
   8   1  13      726.22      723.69     68.86 o 
  -7   2  13      424.86      426.70     14.57 o 
  -6   2  13       68.61       94.94      8.64 o 
  -5   2  13      335.16      385.36      9.27 o 
  -4   2  13      515.88      614.52     22.75 o 
  -3   2  13       32.93       61.52      9.69 o 
  -2   2  13       50.15       60.92     11.00 o 
  -1   2  13       37.11       59.80     14.77 o 
   0   2  13     1801.25     1797.71     16.88 o 
   1   2  13     1988.87     1935.52     88.46 o 
   2   2  13     1199.74     1236.59     43.91 o 
   3   2  13      114.39      140.26     17.72 o 
   4   2  13      647.17      658.63     50.97 o 
   5   2  13      255.77      276.52      9.41 o 
   6   2  13      156.46      152.80     16.76 o 
   7   2  13     2324.19     2299.29    175.15 o 
   8   2  13     2633.79     2827.45     67.66 o 
   9   2  13      909.43      962.50     38.73 o 
  -7   3  13      115.98      121.60      7.37 o 
  -6   3  13      644.63      648.38     43.72 o 
  -5   3  13     4121.16     4223.22    296.42 o 
  -4   3  13     2422.65     2520.46    107.18 o 
  -3   3  13      132.86      151.30     10.02 o 
  -2   3  13      239.16      235.96     14.47 o 
  -1   3  13      724.94      737.30     11.19 o 
   0   3  13      453.95      492.20     29.08 o 
   1   3  13     1203.73     1273.76     55.16 o 
   2   3  13      612.75      670.75     26.82 o 
   3   3  13     1224.76     1220.77     88.20 o 
   4   3  13     1102.56     1182.58     78.20 o 
   5   3  13      509.45      533.73     35.94 o 
   6   3  13       54.64       53.27      6.94 o 
   7   3  13      496.37      527.93     35.56 o 
   8   3  13      621.50      640.90     70.82 o 
   9   3  13      269.86      315.88     38.88 o 
  -7   4  13        0.51        2.95      8.87 o 
  -6   4  13        1.48       11.30      7.31 o 
  -5   4  13      628.51      591.84     26.34 o 
  -4   4  13      202.18      214.95     19.20 o 
  -3   4  13      177.65      202.67     12.21 o 
  -2   4  13     1102.13     1291.76     50.03 o 
  -1   4  13     1337.13     1515.77     35.86 o 
   0   4  13      139.07      148.30      9.69 o 
   1   4  13     1330.47     1291.75     57.46 o 
   2   4  13     3765.29     3552.47     85.89 o 
   3   4  13      855.36      846.19     11.27 o 
   4   4  13        5.45       18.18      7.48 o 
   5   4  13        5.48        8.41      8.09 o 
   6   4  13        1.52       -0.39      6.76 o 
   7   4  13      104.25      129.87     10.01 o 
   8   4  13      102.44      137.67     10.23 o 
   9   4  13      605.00      571.62     11.45 o 
  10   4  13     1395.82     1385.23     56.81 o 
  -7   5  13      223.36      241.95     10.07 o 
  -6   5  13       58.59       69.60      8.70 o 
  -5   5  13      598.92      691.56     49.46 o 
  -4   5  13      886.87      885.40     48.29 o 
  -3   5  13     1147.89     1134.85    116.33 o 
  -2   5  13     1447.79     1458.51    125.07 o 
  -1   5  13     2203.84     2367.15     72.03 o 
   0   5  13        0.91       38.85     12.35 o 
   1   5  13      721.18      710.95     40.28 o 
   2   5  13      512.33      476.03     29.75 o 
   3   5  13      742.86      774.68     34.06 o 
   4   5  13     5544.01     5641.61    228.06 o 
   5   5  13     3708.48     3534.22     15.52 o 
   6   5  13      232.79      273.93     18.46 o 
   7   5  13       29.75       44.42      9.69 o 
   8   5  13        0.63       18.56     11.75 o 
   9   5  13      140.62      165.75     11.60 o 
  10   5  13        6.09       15.32     10.97 o 
  -7   6  13      963.80      903.69     78.53 o 
  -6   6  13        1.82       21.56      9.35 o 
  -5   6  13     1623.43     1594.97    104.30 o 
  -4   6  13      361.77      413.08     27.46 o 
  -3   6  13       21.34       35.30     10.50 o 
  -2   6  13      109.81      144.51     11.00 o 
  -1   6  13      612.27      726.63     39.42 o 
   0   6  13      163.24      223.52      9.08 o 
   1   6  13        5.87       14.12      8.47 o 
   2   6  13      296.65      322.10     24.99 o 
   3   6  13      403.57      371.49     30.78 o 
   4   6  13     3835.39     3638.17    211.11 o 
   5   6  13     2357.23     2491.77    139.01 o 
   6   6  13      164.64      201.22      8.57 o 
   7   6  13      400.48      361.35     10.85 o 
   8   6  13      323.32      338.68     25.77 o 
   9   6  13      116.82      118.81     14.77 o 
  10   6  13     1236.82     1339.85     83.63 o 
  -6   7  13        4.55       13.78      9.46 o 
  -5   7  13      942.69      993.19     83.43 o 
  -4   7  13      281.16      315.57     43.85 o 
  -3   7  13      321.99      364.68     24.26 o 
  -2   7  13     3196.68     3324.66    245.81 o 
  -1   7  13     4758.21     4651.74     23.81 o 
   0   7  13      979.35      871.28     12.36 o 
   1   7  13        5.85       36.47     12.66 o 
   2   7  13       77.08       76.41      9.06 o 
   3   7  13      481.72      467.00     37.67 o 
   4   7  13      110.41      128.67      9.58 o 
   5   7  13       45.52       55.57      7.18 o 
   6   7  13     1051.42     1077.50     84.76 o 
   7   7  13     3332.43     3484.94     47.17 o 
   8   7  13     1941.95     1983.71   1034.77 o 
   9   7  13       56.75       33.15     10.25 o 
  10   7  13      205.89      198.68      9.42 o 
  -6   8  13      384.03      362.93     22.57 o 
  -5   8  13      477.85      462.15     31.00 o 
  -4   8  13      104.61      126.28     12.45 o 
  -3   8  13       33.22       38.27     14.16 o 
  -2   8  13     1001.19      924.62     15.97 o 
  -1   8  13      825.63      771.52     12.06 o 
   0   8  13      564.58      657.00     14.47 o 
   1   8  13     2139.24     2143.08     18.38 o 
   2   8  13     2211.08     2325.72     18.69 o 
   3   8  13      103.00      116.48      7.58 o 
   4   8  13     1621.25     1315.81     13.26 o 
   5   8  13      903.62      897.42     64.16 o 
   6   8  13       80.98       88.59      7.61 o 
   7   8  13      566.44      562.47     48.67 o 
   8   8  13      298.44      337.44     11.24 o 
   9   8  13       17.51       31.63     12.66 o 
  10   8  13       44.25       35.26     11.45 o 
  -5   9  13       82.23       90.11     11.15 o 
  -4   9  13      125.14      133.81     15.37 o 
  -3   9  13        3.16       27.43     14.16 o 
  -2   9  13        0.54        5.42     13.86 o 
  -1   9  13      102.51       91.32     10.25 o 
   0   9  13     1725.36     1567.15     14.77 o 
   1   9  13     2658.31     2531.56     19.29 o 
   2   9  13     4161.17     3918.79     22.30 o 
   3   9  13       44.72       68.86     13.41 o 
   4   9  13      693.35      592.60     30.74 o 
   5   9  13       72.41       47.01      9.64 o 
   6   9  13      334.22      308.61     10.55 o 
   7   9  13     2299.71     2230.66     39.67 o 
   8   9  13     1281.96     1358.57    262.35 o 
   9   9  13      947.77      927.67     52.14 o 
  10   9  13      439.72      415.71     53.04 o 
  -4  10  13     1069.82     1004.18     18.08 o 
  -3  10  13      150.84      123.26     10.85 o 
  -2  10  13      385.74      365.87     11.45 o 
  -1  10  13      221.83      219.40     14.77 o 
   0  10  13       10.57       36.17     13.86 o 
   1  10  13        0.17        9.95     13.56 o 
   2  10  13        0.04       43.70     13.26 o 
   3  10  13      146.76      163.95      9.95 o 
   4  10  13     1535.53     1504.97     12.15 o 
   5  10  13      899.26      842.65     12.66 o 
   6  10  13       80.40       99.45     14.16 o 
   7  10  13     2992.42     2744.63     18.38 o 
   8  10  13     1480.48     1383.70     87.25 o 
   9  10  13      363.87      382.85     13.21 o 
  -3  11  13        1.85       11.75     15.37 o 
  -2  11  13      857.56      833.30     17.48 o 
  -1  11  13      434.14      400.53     16.27 o 
   0  11  13      332.78      320.66     11.45 o 
   1  11  13     1888.70     1796.50     15.97 o 
   2  11  13     1763.98     1755.82     15.67 o 
   3  11  13      350.20      298.96     14.77 o 
   4  11  13      754.63      682.01     15.97 o 
   5  11  13      174.72      165.46     14.47 o 
   6  11  13       91.79       67.81     10.55 o 
   7  11  13        2.21      -10.25     15.37 o 
   8  11  13       47.18       66.30     15.97 o 
  -2  12  13     1127.37     1078.93     18.99 o 
  -1  12  13     1551.47     1589.76     19.89 o 
   0  12  13      300.75      305.29     12.06 o 
   1  12  13     1399.65     1335.09     15.37 o 
   2  12  13      312.96      295.95     15.37 o 
   3  12  13      388.91      342.06     12.06 o 
   4  12  13      756.15      596.42     12.96 o 
   5  12  13      775.78      745.00     13.26 o 
   6  12  13      260.76      289.32     15.97 o 
   7  12  13      262.35      240.50     16.27 o 
   1  13  13       72.25       68.11     11.45 o 
   2  13  13      194.33      182.03     11.75 o 
   3  13  13      577.95      485.52     13.26 o 
   4  13  13     3633.43     3104.47     20.49 o 
   0  -2  14      191.50      168.23     31.80 o 
   1  -2  14      374.24      314.33     16.58 o 
  -3  -1  14      206.41      248.64     16.88 o 
  -2  -1  14      110.66      113.92     15.97 o 
  -1  -1  14      104.73      100.06     15.67 o 
   0  -1  14        9.28        6.33     25.92 o 
   1  -1  14      335.65      331.84      9.91 o 
   2  -1  14      496.37      490.11      8.97 o 
   3  -1  14     1239.15     1310.51     63.04 o 
   4  -1  14     1260.86     1253.98     25.37 o 
  -4   0  14      166.27      116.93     12.06 o 
  -3   0  14     1783.32     1993.30     21.40 o 
  -2   0  14     1610.12     1648.53     20.19 o 
  -1   0  14      374.11      407.46     16.27 o 
   0   0  14      131.92      116.03     15.07 o 
   1   0  14      578.26      505.71     11.15 o 
   2   0  14       34.38       37.53      7.49 o 
   3   0  14       48.00       64.31      8.69 o 
   4   0  14       45.17       59.05      8.70 o 
   5   0  14      145.53      143.47     11.15 o 
   6   0  14      272.30      265.43      8.76 o 
  -5   1  14      174.61      162.05     97.80 o 
  -4   1  14      207.25      187.78    113.17 o 
  -3   1  14     1214.15     1062.65     18.69 o 
  -2   1  14      487.08      496.37     16.27 o 
  -1   1  14       25.14       51.84     14.47 o 
   0   1  14      296.53      319.76     11.45 o 
   1   1  14      455.49      419.03     31.64 o 
   2   1  14      141.92      148.31      8.89 o 
   3   1  14     2927.54     2939.06    147.26 o 
   4   1  14     1332.85     1424.86     86.15 o 
   5   1  14      668.93      732.80      9.86 o 
   6   1  14       10.68       23.02      8.81 o 
   7   1  14      205.13      193.47     10.30 o 
  -6   2  14       47.23       55.59      9.45 o 
  -5   2  14        1.02        4.25     10.97 o 
  -4   2  14       10.74       50.49     30.44 o 
  -3   2  14      158.34      195.70     12.66 o 
  -2   2  14      547.96      677.32     34.81 o 
  -1   2  14      633.24      703.11     17.18 o 
   0   2  14     1057.39     1161.35     12.68 o 
   1   2  14     1630.28     1662.10     67.21 o 
   2   2  14        9.77       20.05      7.71 o 
   3   2  14      927.25      997.52     73.44 o 
   4   2  14      785.91      803.02     50.54 o 
   5   2  14        8.06       23.41      6.48 o 
   6   2  14     1483.13     1463.26     82.13 o 
   7   2  14      938.29      948.27     88.69 o 
   8   2  14       78.88       88.14      9.05 o 
  -6   3  14     1797.01     1801.84     96.02 o 
  -5   3  14      298.53      269.74     27.73 o 
  -4   3  14        1.68       22.96     10.53 o 
  -3   3  14     1045.09     1105.94     60.28 o 
  -2   3  14      982.55     1030.83     12.68 o 
  -1   3  14      877.82      987.22     65.70 o 
   0   3  14        0.31       15.84      8.08 o 
   1   3  14       75.09       94.37      9.91 o 
   2   3  14        1.59        6.01      7.77 o 
   3   3  14       16.20       28.57      6.90 o 
   4   3  14        0.39       12.76      8.00 o 
   5   3  14     1048.04     1090.95     78.63 o 
   6   3  14     1722.12     1718.38    129.55 o 
   7   3  14     2487.77     2586.47     84.90 o 
   8   3  14      695.63      740.11     41.97 o 
  -6   4  14     2035.45     1910.64    109.41 o 
  -5   4  14      170.24      186.32      9.22 o 
  -4   4  14        1.58        3.02     10.22 o 
  -3   4  14      367.48      386.30     11.17 o 
  -2   4  14      127.28      135.68      8.58 o 
  -1   4  14      813.08      905.44     56.81 o 
   0   4  14     1898.19     1850.55    174.80 o 
   1   4  14     2153.56     2371.23     23.21 o 
   2   4  14     1074.93     1071.63    107.89 o 
   3   4  14       10.91       15.22     12.21 o 
   4   4  14        0.41       11.53      9.64 o 
   5   4  14       13.78       18.36      8.06 o 
   6   4  14       13.21       11.24     13.97 o 
   7   4  14       55.04       70.91      6.14 o 
   8   4  14      181.48      190.01     24.41 o 
   9   4  14      810.49      856.12    108.50 o 
  -6   5  14       50.10       48.61      9.85 o 
  -5   5  14        6.66       15.62      9.36 o 
  -4   5  14      247.59      316.15     37.07 o 
  -3   5  14      989.40     1009.36     42.80 o 
  -2   5  14      151.64      183.37     10.32 o 
  -1   5  14      391.49      409.67      9.18 o 
   0   5  14     2116.61     2098.02    125.06 o 
   1   5  14     2503.19     2631.85     85.51 o 
   2   5  14        0.10       12.51      8.82 o 
   3   5  14      660.61      671.06     51.17 o 
   4   5  14      605.69      582.90     79.20 o 
   5   5  14       10.73       16.11      8.37 o 
   6   5  14     1157.13     1123.44     95.45 o 
   7   5  14     1809.91     1934.77    139.21 o 
   8   5  14      997.34     1082.01    153.10 o 
   9   5  14      132.46      141.56     12.51 o 
  -6   6  14     2462.14     2700.34    211.33 o 
  -5   6  14      656.26      630.86     37.17 o 
  -4   6  14      148.33      171.15     25.92 o 
  -3   6  14      150.47      162.25     16.42 o 
  -2   6  14       32.65       38.43     14.32 o 
  -1   6  14        1.21       17.67      9.05 o 
   0   6  14        6.03       12.52      8.91 o 
   1   6  14      310.62      366.26     18.73 o 
   2   6  14     1575.58     1575.72     75.96 o 
   3   6  14     2361.07     2404.66    212.47 o 
   4   6  14     2405.02     2554.64    218.39 o 
   5   6  14      145.20      165.25     15.44 o 
   6   6  14      267.03      263.56     33.99 o 
   7   6  14      715.49      667.35     47.32 o 
   8   6  14        2.77       17.84     13.26 o 
   9   6  14      951.05      998.60     67.66 o 
  -5   7  14      342.07      396.26     12.36 o 
  -4   7  14      279.44      340.61     19.74 o 
  -3   7  14     1638.66     1897.12    181.58 o 
  -2   7  14     1514.04     1633.39    165.32 o 
  -1   7  14        0.84       11.75      9.95 o 
   0   7  14      308.94      259.79     10.55 o 
   1   7  14      255.99      274.25     13.86 o 
   2   7  14      697.04      623.94     37.37 o 
   3   7  14      125.01       99.69     18.34 o 
   4   7  14      198.12      161.75     11.98 o 
   5   7  14       43.70       47.72      7.94 o 
   6   7  14      308.52      300.45     11.72 o 
   7   7  14      250.89      275.34     10.75 o 
   8   7  14      202.87      191.01     19.74 o 
   9   7  14     1764.93     1533.40     19.89 o 
  -5   8  14       15.24        8.70     13.30 o 
  -4   8  14      703.06      705.52     96.44 o 
  -3   8  14     3959.82     3865.75     23.81 o 
  -2   8  14      736.87      775.44     16.27 o 
  -1   8  14       28.91       44.00     13.86 o 
   0   8  14      488.01      509.33     11.75 o 
   1   8  14      252.83      258.28     14.16 o 
   2   8  14      224.92      210.66     14.47 o 
   3   8  14     2028.59     1530.48    340.71 o 
   4   8  14     1610.76     1546.66     17.48 o 
   5   8  14     1283.85     1265.14     62.31 o 
   6   8  14      562.74      566.30     46.67 o 
   7   8  14      346.78      408.52     26.18 o 
   8   8  14        6.79       22.12     10.65 o 
   9   8  14      277.81      258.64     29.69 o 
  -4   9  14       17.57       19.29     15.37 o 
  -3   9  14       79.36       81.37     15.37 o 
  -2   9  14       27.15        3.32     14.77 o 
  -1   9  14      198.86      216.69     11.15 o 
   0   9  14     1737.43     1832.97     18.69 o 
   1   9  14      797.86      884.24     16.27 o 
   2   9  14       43.04       22.90      9.95 o 
   3   9  14     1856.13     1729.18     83.33 o 
   4   9  14     1919.92     1742.25     17.78 o 
   5   9  14        4.20        3.92     13.86 o 
   6   9  14      390.64      404.45     15.37 o 
   7   9  14      237.82      279.58     11.70 o 
   8   9  14       21.97       22.40     10.15 o 
   9   9  14      326.52      308.92     29.08 o 
  -3  10  14      825.26      785.99     14.16 o 
  -2  10  14      853.82      798.65     13.56 o 
  -1  10  14     1098.08     1073.80     17.78 o 
   0  10  14      127.76      128.99     10.55 o 
   1  10  14      129.86      129.29     14.47 o 
   2  10  14       26.99       26.52     14.47 o 
   3  10  14        7.85       40.69     10.25 o 
   4  10  14      408.65      283.02    116.48 o 
   5  10  14     1222.97     1062.35     17.48 o 
   6  10  14     3607.78     3338.94     22.60 o 
   7  10  14     2098.74     2173.22     20.19 o 
   8  10  14      274.63      307.06     13.34 o 
  -2  11  14      536.50      508.42     12.96 o 
  -1  11  14      312.59      335.13     12.36 o 
   0  11  14     1119.38     1145.83     18.38 o 
   1  11  14      454.89      404.14     12.36 o 
   2  11  14      426.04      404.75     12.06 o 
   3  11  14        0.02       -5.73     10.55 o 
   4  11  14       10.65       16.27     10.25 o 
   5  11  14      380.54      392.99     15.97 o 
   6  11  14      451.98      333.62     12.06 o 
   7  11  14      709.51      678.10     17.18 o 
   0  12  14     1594.62     1311.59     15.97 o 
   1  12  14     2063.36     1801.02     21.10 o 
   2  12  14      169.17      138.03     15.97 o 
   3  12  14      399.49      360.14     16.58 o 
   4  12  14      145.05      148.28     15.97 o 
   6  12  14      252.53      257.37     15.97 o 
  -1   0  15      690.14      586.78     14.77 o 
   0   0  15      942.37      882.05     90.26 o 
   1   0  15      843.40      826.10     27.73 o 
   2   0  15        2.42        9.79     11.60 o 
  -3   1  15     1065.28     1047.88     16.58 o 
  -2   1  15       30.64       50.93     15.37 o 
  -1   1  15     1357.56     1224.79     16.88 o 
   0   1  15      389.71      364.81     30.44 o 
   1   1  15      112.71       91.52      9.95 o 
   2   1  15      627.59      639.26     37.80 o 
   3   1  15     2019.21     2103.73    125.34 o 
   4   1  15       34.77       49.15      9.24 o 
  -4   2  15       12.46       23.38     15.52 o 
  -3   2  15        0.65       11.21     10.97 o 
  -2   2  15        2.08       11.75     15.37 o 
  -1   2  15       46.24       57.26     15.07 o 
   0   2  15       92.12       97.46     14.01 o 
   1   2  15      461.06      517.94     14.62 o 
   2   2  15     1261.37     1182.67     73.61 o 
   3   2  15     2210.14     2293.44    138.87 o 
   4   2  15      242.04      261.40     13.26 o 
   5   2  15      102.39      119.03      8.04 o 
   6   2  15      178.45      170.69     18.87 o 
  -4   3  15     1051.22     1085.20     13.03 o 
  -3   3  15     1702.41     1739.33    141.04 o 
  -2   3  15       94.33       82.15      7.78 o 
  -1   3  15      213.86      255.27     15.97 o 
   0   3  15       32.27       40.04     10.55 o 
   1   3  15      163.79      194.23     28.48 o 
   2   3  15        5.98       22.99      8.29 o 
   3   3  15        5.81       11.25      7.24 o 
   4   3  15      127.13      130.59     12.67 o 
   5   3  15     2043.30     2186.73    119.54 o 
   6   3  15     1215.50     1214.65    108.02 o 
   7   3  15        5.63       24.71     16.27 o 
  -4   4  15     1115.55     1211.81     64.95 o 
  -3   4  15     1166.46     1253.77     14.33 o 
  -2   4  15       25.17       68.90     10.65 o 
  -1   4  15      872.57     1080.23     61.48 o 
   0   4  15     1009.78     1048.71    560.26 o 
   1   4  15      162.99      140.14     15.37 o 
   2   4  15      513.59      421.17     12.21 o 
   3   4  15      870.85      889.22     84.39 o 
   4   4  15      419.34      440.16     71.42 o 
   5   4  15      753.24      850.05     72.85 o 
   6   4  15      859.24      879.47     84.33 o 
   7   4  15       17.16       18.09      9.10 o 
  -4   5  15      237.05      252.55     10.20 o 
  -3   5  15       48.03       73.35     10.94 o 
  -2   5  15      633.59      683.55     12.61 o 
  -1   5  15     2245.07     2426.80     66.02 o 
   0   5  15     1735.61     2054.15     46.24 o 
   1   5  15      248.41      303.81     11.51 o 
   2   5  15      441.42      415.16     36.83 o 
   3   5  15      328.25      328.07     25.67 o 
   4   5  15      105.73      115.13     27.35 o 
   5   5  15      436.81      410.17     16.88 o 
   6   5  15      636.38      614.51     59.67 o 
   7   5  15      333.31      317.62     13.70 o 
   8   5  15       62.16       75.34     15.97 o 
  -4   6  15        1.45       25.16     11.19 o 
  -3   6  15      660.26      750.66     13.30 o 
  -2   6  15       15.26       21.54      8.10 o 
  -1   6  15      457.86      432.54     24.35 o 
   0   6  15       27.14       22.73      7.94 o 
   1   6  15       70.41       91.24      9.84 o 
   2   6  15      681.48      782.99     95.68 o 
   3   6  15      362.47      373.89     25.55 o 
   4   6  15      110.18      114.02     10.25 o 
   5   6  15     2940.55     3248.38    230.19 o 
   6   6  15     2096.74     2084.31    215.38 o 
   7   6  15      229.83      220.60     11.39 o 
   8   6  15        3.66       11.55     11.29 o 
  -4   7  15      489.34      518.50     44.15 o 
  -3   7  15       16.32       33.20     11.15 o 
  -2   7  15      131.50      125.84     11.80 o 
  -1   7  15      506.71      544.34     17.60 o 
   0   7  15     1386.19     1543.95     18.69 o 
   1   7  15      850.00      930.35     16.58 o 
   2   7  15      607.49      618.58     29.44 o 
   3   7  15      475.25      464.18     42.56 o 
   4   7  15        3.39       16.51      9.83 o 
   5   7  15      246.39      233.77     20.27 o 
   6   7  15      125.38      117.71     14.60 o 
   7   7  15      330.82      337.86     15.91 o 
   8   7  15     1747.40     1773.12    203.61 o 
  -3   8  15      374.23      376.72     16.58 o 
  -2   8  15       19.56       21.70     10.55 o 
  -1   8  15     1400.26     1472.52     18.69 o 
   0   8  15      703.14      663.93     12.96 o 
   1   8  15        7.16        9.34      9.95 o 
   2   8  15      230.95      219.10     10.85 o 
   3   8  15      193.56      166.04     83.63 o 
   4   8  15      140.86      159.13     15.07 o 
   5   8  15       34.36       23.83     13.33 o 
   6   8  15       68.44       57.70      8.77 o 
   7   8  15      413.03      434.65     35.89 o 
   8   8  15     1262.96     1131.35     94.83 o 
  -3   9  15      160.13      152.80     16.27 o 
  -2   9  15      244.88      243.81     16.27 o 
  -1   9  15      104.93       88.60     10.85 o 
   0   9  15       30.78       45.51     14.77 o 
   1   9  15      623.20      671.16     16.58 o 
   2   9  15     2189.76     2367.01     20.49 o 
   3   9  15     2952.10     2950.47     21.70 o 
   4   9  15      484.45      439.10     11.75 o 
   5   9  15      218.77      182.63     11.15 o 
   6   9  15       71.99       34.96     15.07 o 
   7   9  15        4.31       21.15     12.15 o 
  -1  10  15      299.93      308.01     12.36 o 
   0  10  15       41.75       42.49     15.07 o 
   1  10  15      369.89      334.23     12.06 o 
   2  10  15      959.91      807.69     13.26 o 
   3  10  15       69.93       45.51     10.85 o 
   4  10  15      146.83      199.81     15.07 o 
   5  10  15      325.46      297.76     15.67 o 
   6  10  15      818.38      737.47     13.86 o 
   7  10  15       84.36       71.12     11.75 o 
   0  11  15      256.52      237.18     16.27 o 
   1  11  15       89.05       77.45     15.97 o 
   2  11  15       46.70       34.06     11.15 o 
   3  11  15      777.56      656.70     13.86 o 
   4  11  15      489.08      382.45     16.88 o 
   5  11  15     1399.53     1443.59     19.59 o 
   1   2  16     1011.70     1070.61     98.25 o 
  -1   3  16       70.42       70.60     11.39 o 
   0   3  16       71.24       68.21     11.51 o 
   1   3  16     1135.01     1225.17     64.80 o 
   2   3  16      307.21      320.11     18.53 o 
   3   3  16      193.42      205.81      9.74 o 
   4   3  16      177.90      172.35     19.60 o 
  -2   4  16      475.03      531.21     56.21 o 
  -1   4  16      269.67      193.21    127.03 o 
   0   4  16      205.55      248.03     17.18 o 
   1   4  16      411.63      470.75     18.38 o 
   2   4  16      543.82      566.89     18.99 o 
   3   4  16      446.93      410.52     57.71 o 
   4   4  16      157.58      151.77      9.62 o 
   5   4  16      371.74      378.57     29.54 o 
  -2   5  16     1238.84     1480.64     62.79 o 
  -1   5  16      656.30      696.86     73.65 o 
   0   5  16      457.14      473.53     27.48 o 
   1   5  16     1518.73     1702.25    166.96 o 
   2   5  16      840.92      882.42    112.71 o 
   3   5  16      698.92      778.95     51.26 o 
   4   5  16      244.87      219.90     22.19 o 
   5   5  16       72.78      110.35      9.49 o 
  -2   6  16      674.54      636.12     42.14 o 
  -1   6  16      679.65      787.76     40.43 o 
   0   6  16        0.19       -0.58     10.25 o 
   1   6  16      545.20      500.31    149.38 o 
   2   6  16      164.29      158.06     25.77 o 
   3   6  16      209.25      201.30     16.84 o 
   4   6  16     1637.51     1668.20    144.22 o 
   5   6  16     2357.52     2425.20    177.10 o 
   6   6  16       63.54       78.06     13.00 o 
  -2   7  16      547.24      688.11     46.58 o 
  -1   7  16       50.32       80.01     10.04 o 
   0   7  16        4.24       37.95     13.85 o 
   1   7  16       75.72      112.39     12.80 o 
   2   7  16       57.30       90.19     18.33 o 
   3   7  16      850.77      757.44     92.47 o 
   4   7  16      999.42      892.15     88.49 o 
   5   7  16     1287.89     1191.24    110.77 o 
   6   7  16       12.53       18.10     10.73 o 
  -1   8  16     1996.41     1990.89     21.40 o 
   0   8  16       81.20      110.00     15.67 o 
   1   8  16       47.55       59.67     10.85 o 
   2   8  16      140.57      110.30     15.37 o 
   4   8  16      166.60      178.72     15.67 o 
   5   8  16      121.80      110.00     15.67 o 
   6   8  16      632.57      646.18     51.28 o 
   0   9  16      327.49      407.16     16.88 o 
   1   9  16     1062.01     1003.88     14.77 o 
   2   9  16      950.21     1037.94     18.08 o 
   4   9  16      277.06      232.06     16.27 o 
   5   9  16     1150.52      937.28     14.77 o 
   2  10  16      787.71      641.33     13.56 o 
   3  10  16        3.18       20.49     11.45 o 
                                                 
